# Supplementary material for: Refining Salinivibrio pangenome dynamics and biotechnological potential through comparative analysis
Source: Microb Genom. 2026 Jul 20;12(7):001786. doi: 10.1099/mgen.0.001786 (PMC13384114; doi:10.1099/mgen.0.001786)
Supplement: Table S1. [file mgen-12-01786-s002.xlsx]

## Sheet: Water analysis results
INTERIM REPORT
MARINE AND FRESHWATER RESEARCH LABORATORY
WATER QUALITY DATA
METHOD	Sampling	9100	9200	9200	9200	5040	2300	5030	5050	2200	2000	4100	2100	4700	2700	6000	6000	2320B	2310B
SAMPLE CODE	Date	pH	EC 25ºC	SALINITY	SALINITY	COLOUR	SILICATE	CHLORIDE	SO4	NO2	AMMONIA	ORTHO-P	NO3+NO2	TOTAL-DP	TOTAL-DN	DIC	NPDOC	Total Alkalinity	Total Acidity
			ms/cm	psu	psu	GILVIN 440nm	µg.Si/L	mg/L	mg/L	µg.N/L	µg.N/L	µg.P/L	µg.N/L	µg.P/L	µg.N/L	mg.C/L	mg.C/L	mg CaCO3/L	mg CaCO3/L
Reporting Limit					(after dilution)	<0.1	<2	<1	<1	<2	<7.5	<12	<12	<30	<300	<3	<3	<2	<2
Analysis Date		2022-06-10	2022-06-09	2022-06-09	2022-06-09	2022-06-10	2022-06-21	2022-06-10	2022-06-10	2022-06-13	2022-06-16	2022-06-16	2022-06-16	2022-06-22	2022-06-22	2022-06-14	2022-06-14	2022-06-10	2022-06-10
File		22061001	220609	220609	220609	22061001-02	22062102	22061001	22061001	22061301	22061601	22061601	22061601	22062201	22062201	22061402	22061401	22061001	22061001
L1S1	2022-05-28	8.01	195.4	Over range	199.2	0.1112	1600	120000	14000	<12	320	20	70	120	5000	25	66	277.051	45.6589
L1S2	2022-05-28	7.97	195.6	Over range	203.7	0.2862	1600	120000	14000	<12	260	20	70	130	4900	28	62	276.836	52.2966
L1S3	2022-05-28	8.02	194.6	Over range	198.3	0.1785	1600	120000	14000	<12	260	20	70	120	4600	25	61	276.384	46.5198
L1S4	2022-05-28	7.95	195.3	Over range	203.7	0.1635	1600	120000	14000	<12	290	20	70	130	5100	26	64	277.385	55.9171
	Mean	7.9875	195.225		201.225	0.18485	1600	120000	14000		282.5	20	70	125	4900	26	63.25	276.914	50.0981
	STD	0.0286138	0.376663		2.49537	0.0636245	0	0	0		24.8747	0	0	5	187.083	1.22474	1.92029	0.363348	4.21914
	STD error	0.0143069	0.188331		1.24769	0.0318122	0	0	0		12.4373	0	0	2.5	93.5414	0.612372	0.960143	0.181674	2.10957
Note: For results for compliance purposes uncertainity of measurement (MU) will sometimes affect the interpretation whether the result passes or fails the compliance limit.
Tables for measurement uncertainity are available online at www.mafrl.murdoch.edu.au
ANP, NO2, TDNTDP, DOC, pH, Colour received out of hold time
Samples received in incorrect glass bottles

## Sheet: contig-stats
contigs_db	AL184_T	AR647	BHN	DSM_8285	DSM_16359_T	DSM_18182_T	DSM_19052	DV	ES_052	IB282	IB560	IB868	IB870	IC202	JCM_14472_T	KP-1	M318	MA351	MA421	MA440	MA607	ML198	ML277	ML318	ML323	ML328A	ML331	PL1_002	PL1_003A	PL1_006	PL1_015	PL1-016	PL1_017	PL1_026	PL1_028	PR5	PR6	PR919	PRJEB21454	S10B_T	S35_t	TGB4	TGB10	TGB11	TGB19	YCSC6
Total Length	3443290	3281043	3482133	3498876	3381657	3326895	3603496	3710861	3572894	3226186	3492326	3440756	3437860	3608911	3442185	3500521	3605935	3308854	3535899	3421552	3352133	3433707	3446273	3361480	3233876	3392891	3545121	3302407	3321402	3420200	3414104	3462693	3275852	3422045	3422267	3456024	3443918	3489646	3321150	3352016	3406510	3309815	3753148	3463400	3449603	3695912
Num Contigs	2	22	45	95	248	40	51	145	6	157	65	30	42	111	61	49	4	59	70	102	68	87	73	96	63	70	112	2	2	3	2	2	2	2	2	105	49	176	23	252	270	2	2	2	2	2
Num Contigs > 100 kb	2	10	11	13	5	10	13	6	3	3	11	12	13	9	13	8	2	9	11	7	9	14	14	5	7	13	12	2	2	2	2	2	2	2	2	6	11	0	10	1	0	2	2	2	2	2
Num Contigs > 50 kb	2	16	21	19	26	17	22	23	4	19	25	16	24	24	27	12	3	23	27	24	27	23	22	26	18	22	24	2	2	2	2	2	2	2	2	24	20	19	13	10	4	2	2	2	2	2
Num Contigs > 20 kb	2	16	26	24	45	27	32	63	6	56	36	22	32	53	41	13	4	36	43	55	40	27	36	47	36	23	30	2	2	3	2	2	2	2	2	48	29	65	14	56	62	2	2	2	2	2
Num Contigs > 10 kb	2	19	28	25	62	28	34	84	6	86	42	22	35	65	47	13	4	45	46	69	43	29	44	63	44	25	36	2	2	3	2	2	2	2	2	68	31	99	15	99	122	2	2	2	2	2
Num Contigs > 5 kb	2	21	29	30	75	31	38	102	6	110	48	24	39	74	53	14	4	52	53	81	53	36	50	75	52	27	43	2	2	3	2	2	2	2	2	78	36	133	18	157	169	2	2	2	2	2
Num Contigs > 2.5 kb	2	21	32	32	84	33	44	112	6	134	55	25	39	90	53	17	4	54	60	89	60	38	58	84	56	28	45	2	2	3	2	2	2	2	2	87	40	156	19	204	192	2	2	2	2	2
Longest Contig	2840906	555631	399209	382182	152850	423546	326199	184643	2035814	127901	331253	467308	339884	230936	290591	965640	2883537	293327	258810	163587	232110	324567	243358	298258	348531	375173	507393	2756295	2696370	2765059	2805559	2873720	2689986	2793121	2793358	322913	338892	88713	752253	122929	78273	2747301	2992378	2804101	2842530	2952600
Shortest Contig	602384	2262	630	200	203	1019	1008	523	23327	1022	1175	1058	1106	1028	1011	327	30986	1142	1046	1012	1464	206	1007	1047	1002	201	200	546112	625032	39640	608545	588973	585866	628924	628909	1009	1176	1018	844	649	413	562514	760770	659299	607073	743312
Num Genes (prodigal)	3042	2992	3127	3203	3165	3012	3315	3409	3247	3005	3174	3095	3088	3368	3103	3210	3240	2990	3221	3092	3024	3102	3122	3070	2948	3091	3237	3000	3004	3273	3075	3098	2933	3121	3080	3132	3122	3249	3009	3837	3968	2953	3366	3043	3036	3341
L50	1	4	7	6	17	6	8	23	1	25	10	6	8	17	12	3	1	10	12	20	13	9	11	16	7	7	8	1	1	1	1	1	1	1	1	16	7	32	4	39	48	1	1	1	1	1
L75	1	8	13	12	33	12	16	46	2	53	20	10	16	34	22	6	1	21	24	38	24	15	20	33	19	13	17	1	1	1	1	1	1	1	1	33	14	65	7	85	95	1	1	1	1	1
L90	2	12	20	18	52	20	24	71	3	84	31	14	24	52	34	9	2	31	36	55	34	22	31	50	32	19	25	2	2	2	2	2	2	2	2	52	23	101	10	143	145	2	2	2	2	2
N50	2840906	311807	187815	196230	74560	229272	143067	51625	2035814	40759	111814	206501	138190	72723	114651	396837	2883537	95545	94274	59971	87592	163752	117752	65785	132870	172729	128351	2756295	2696370	2765059	2805559	2873720	2689986	2793121	2793358	68288	165099	33984	382002	26009	25979	2747301	2992378	2804101	2842530	2952600
N75	2840906	187045	94936	108675	42266	88395	90995	30376	714932	21064	63823	168058	79358	39423	55723	201542	2883537	56750	55499	36018	62625	91417	77431	41968	47827	112142	74009	2756295	2696370	2765059	2805559	2873720	2689986	2793121	2793358	39181	77018	20473	181402	12409	13080	2747301	2992378	2804101	2842530	2952600
N90	602384	78489	69840	57505	15638	43037	45386	14596	678120	10571	39901	70176	51053	21851	35701	91682	617119	35656	35252	20014	36084	56329	30183	19041	30800	79116	44224	546112	625032	615501	608545	588973	585866	628924	628909	18237	47731	9808	118757	6093	7635	562514	760770	659299	607073	743312
Archaea_76	35	35	35	35	35	35	35	35	35	35	35	35	35	35	35	35	35	35	35	35	35	35	35	35	35	35	35	36	35	36	36	36	35	35	35	35	35	35	36	35	39	35	35	35	35	35
Bacteria_71	71	71	70	71	71	71	70	71	71	71	70	71	70	70	70	70	71	71	70	71	71	71	70	71	70	70	70	73	72	72	73	75	71	71	72	70	70	71	71	70	79	71	71	71	71	71
Protista_83	5	5	5	6	5	5	6	6	5	5	5	5	5	5	5	5	6	5	5	5	5	5	5	5	5	5	5	5	5	5	5	5	5	5	5	5	5	6	5	5	5	5	6	5	5	6
Ribosomal_RNA_12S	0	0	0	0	0	0	0	0	0	0	0	0	0	0	0	0	0	0	0	0	0	0	0	0	0	0	0	0	0	0	0	0	0	0	0	0	0	0	0	0	0	0	0	0	0	0
Ribosomal_RNA_16S	9	1	1	1	1	1	1	1	9	1	1	1	1	0	1	1	9	1	1	1	1	1	1	1	1	0	1	9	9	9	9	9	9	9	9	0	1	1	1	1	1	9	9	9	9	9
Ribosomal_RNA_18S	0	0	0	0	0	0	0	0	0	0	0	0	0	0	0	0	0	0	0	0	0	0	0	0	0	0	0	0	0	0	0	0	0	0	0	0	0	0	0	0	0	0	0	0	0	0
Ribosomal_RNA_23S	9	1	2	1	1	1	1	1	9	1	1	1	1	0	1	0	9	1	1	1	1	1	1	1	0	1	1	9	9	9	9	9	9	9	9	1	1	1	1	2	1	9	9	9	9	9
Ribosomal_RNA_28S	0	0	0	0	0	0	0	0	0	0	0	0	0	0	0	0	0	0	0	0	0	0	0	0	0	0	0	0	0	0	0	0	0	0	0	0	0	0	0	0	0	0	0	0	0	0
Ribosomal_RNA_5S	0	0	0	0	0	0	0	0	0	0	0	0	0	0	0	0	0	0	0	0	0	0	0	0	0	0	0	0	0	0	0	0	0	0	0	0	0	0	0	0	0	0	0	0	0	0
Transfer_RNAs	97	74	76	93	89	83	85	75	98	80	83	81	80	90	91	107	98	76	84	72	81	85	81	82	85	95	93	95	95	96	96	98	96	95	95	86	88	79	83	71	77	97	98	98	96	98

## Sheet: ANI
	AL184_T	AR647	BHN	DSM_16359_T	DSM_18182_T	DSM_19052	DSM_8285	DV	ES.052	IB282	IB560	IB868	IB870	IC202	JCM_14472_T	KP-1	M318	MA351	MA421	MA440	MA607	ML198	ML277	ML318	ML323	ML328A	ML331	PL1_002	PL1_003A	PL1_006	PL1_015	PL1_016	PL1_017	PL1_026	PL1_028	PR5	PR6	PR919	PRJEB21454	S10B_T	S35T	TGB10	TGB11	TGB19	TGB4	YCSC6
AL184_T	100	81.7428	98.2195	81.7016	90.9781	80.8231	80.7559	81.0478	83.3973	97.1663	98.2427	91.4695	91.4809	98.1139	91.4763	91.4065	81.1064	81.7108	98.0482	81.9407	81.8029	91.4744	98.2632	98.3592	97.2532	98.3574	98.2728	81.8	81.811	97.1939	97.2054	97.1221	97.4826	81.8127	81.8089	80.764	91.4697	80.7614	97.6665	81.1514	80.9808	80.9985	91.1675	98.0526	97.4939	81.0134
AR647	81.6415	100	81.7204	98.5957	81.2987	79.4029	79.3974	79.5364	82.5022	82.3483	81.7583	81.4285	81.4276	81.8959	81.3565	81.3786	79.5328	98.4437	81.8038	98.5986	98.5415	81.354	81.7505	81.7646	82.4384	81.838	81.7791	98.3352	98.539	81.7816	81.6179	81.6227	81.7745	98.5033	98.5067	79.379	81.4474	79.4184	81.8552	87.9051	87.8773	79.7682	81.4718	81.6619	81.8769	79.5711
BHN	98.1647	81.75	100	81.9906	90.9137	80.6801	80.5754	81.2406	83.3411	96.9622	97.9566	91.3043	91.2942	97.7917	91.386	91.3582	80.8756	82.0457	97.758	82.1021	82.0933	91.3283	97.9511	98.081	97.0385	98.0683	98.0158	81.6518	81.6341	97.1095	97.097	96.974	97.2624	81.6409	81.6329	80.6631	91.3749	80.711	97.4501	80.9777	80.9577	80.9548	91.0825	97.7648	97.3049	80.729
DSM_16359_T	81.8059	98.5095	82.1251	100	81.5619	79.6526	79.6851	80.0723	82.7224	82.6234	81.9009	81.5181	81.5353	82.1169	81.8231	81.5439	79.6863	98.4497	82.1281	98.6488	98.5311	81.5285	81.9261	81.7993	82.725	81.8893	81.9872	98.3694	98.561	81.9138	81.7124	81.7955	81.9431	98.532	98.5343	79.6589	81.6904	79.5994	82.1168	88.1469	88.1062	80.0806	81.5185	81.9221	82.1796	79.8051
DSM_18182_T	90.9944	81.3726	90.9589	81.4856	100	80.8975	80.793	81.1621	83.1415	90.6566	91.0293	91.1986	91.1928	90.9111	91.1458	91.1397	81.2658	81.505	91.0557	81.5156	81.5219	91.1403	91.0468	91.0151	90.6932	90.9876	90.9645	81.4618	81.3797	91.0378	91.1023	91.1781	90.9712	81.3614	81.3684	80.8578	91.0242	80.842	90.9855	80.832	80.7406	81.113	93.2267	91.0682	90.9573	81.1472
DSM_19052	80.5978	79.3759	80.628	79.3985	80.8184	100	96.9005	96.0232	80.2475	80.174	80.6325	80.8983	80.8835	80.5354	80.886	80.8482	95.6481	79.557	80.658	79.564	79.3359	80.8607	80.618	80.6548	80.2132	80.6684	80.6619	79.4136	79.4428	80.3663	80.4184	80.5556	80.3691	79.5462	79.5422	96.8271	80.8846	96.8436	80.5403	78.8781	78.8479	95.6643	80.8004	80.5744	80.3665	95.6569
DSM_8285	80.7781	79.4263	80.6453	79.565	80.8516	96.8667	100	95.9552	80.485	80.2862	80.7456	80.9173	80.9161	80.6322	80.8868	80.9032	95.9666	79.5029	80.7162	79.6077	79.3974	80.9124	80.6245	80.7126	80.3575	80.692	80.8307	79.5377	79.489	80.5872	80.6024	80.6811	80.4898	79.4741	79.4692	98.4179	80.9222	98.4363	80.6203	78.9918	78.9118	96.0365	80.9089	80.6837	80.5351	95.9825
DV	80.9662	79.5682	81.318	79.9356	81.1753	95.98	95.9481	100	80.306	80.465	80.8381	80.7707	80.7631	80.832	80.7822	80.6493	97.7468	80.0359	80.9306	80.1371	79.8247	80.6775	80.7633	80.7956	80.5894	80.8134	80.8981	79.5915	79.6361	80.666	80.8014	80.7619	80.7181	79.5881	79.5866	95.9518	80.8149	95.9197	80.7188	78.9454	78.8322	97.4629	81.2334	80.9406	80.7984	97.8947
ES.052	83.4223	82.6607	83.3579	82.6901	83.2172	80.3777	80.5117	80.394	100	82.971	83.4778	84.2415	84.2065	83.2582	84.1245	84.1304	80.4453	82.7189	83.5236	82.7635	82.6634	84.1442	83.4265	83.454	83.0032	83.3555	83.4345	82.7286	82.6689	83.4649	83.411	83.4904	83.2809	82.6688	82.666	80.3701	84.1589	80.4251	83.4093	82.8166	82.786	80.3659	83.6148	83.3863	83.2315	80.3305
IB282	97.0897	82.3052	96.9649	82.3285	90.597	80.1923	80.172	80.3193	82.8958	100	97.0694	90.9521	90.9533	97.0695	91.0241	91.0506	80.5277	82.4382	96.8866	82.354	82.3921	90.9841	97.0147	97.1197	98.3327	97.1724	97.0808	82.3916	82.3999	96.3891	96.3933	96.2442	96.9234	82.4056	82.3987	80.1992	91.023	80.2784	96.9538	81.1885	81.067	80.493	90.7134	96.8991	97.1105	80.2706
IB560	98.2531	81.7416	98.0074	81.7093	91.018	80.6975	80.6495	80.7741	83.4056	97.1807	100	91.5585	91.5601	97.9966	91.6194	91.5525	80.9296	81.7847	98.0444	81.7931	81.7668	91.5863	98.2774	98.3198	97.2457	98.2676	98.1708	81.8295	81.7453	97.1844	97.2386	97.0332	97.3961	81.679	81.6757	80.6993	91.5708	80.6449	97.6025	80.9961	80.9619	80.8755	91.2124	97.9404	97.4198	80.919
IB868	91.4198	81.3411	91.4033	81.2856	91.2198	80.9036	80.7775	80.679	84.1417	91.031	91.5406	100	99.9707	91.4986	97.6945	98.2265	80.6985	81.4689	91.5858	81.4262	81.352	98.4179	91.5795	91.4213	91.0554	91.4117	91.4692	81.2534	81.3422	91.3145	91.4082	91.5045	91.4342	81.2971	81.2996	80.7729	98.1369	80.8066	91.5967	80.8981	80.8275	80.6121	91.5315	91.449	91.3357	80.5875
IB870	91.3947	81.3576	91.3783	81.3344	91.2067	80.8868	80.8425	80.6825	84.1774	91.0248	91.4951	99.9754	100	91.4859	97.6712	98.2505	80.6834	81.475	91.5518	81.4613	81.3679	98.4321	91.5137	91.385	91.0421	91.3791	91.4347	81.2836	81.3624	91.2813	91.3834	91.4763	91.3828	81.318	81.3201	80.7965	98.1487	80.7521	91.5634	80.9042	80.8728	80.6185	91.5379	91.4114	91.3205	80.5503
IC202	98.1322	81.9431	97.8705	81.8877	90.8956	80.6439	80.6543	80.8872	83.3713	97.1374	97.9945	91.4934	91.4787	100	91.5438	91.4715	80.7665	81.8482	97.7375	81.981	81.916	91.4734	97.9906	98.1545	97.1425	98.1139	97.9747	81.8262	81.9306	96.9658	97.0375	96.8906	97.2976	81.937	81.931	80.7434	91.4603	80.7441	97.5255	81.1105	81.0007	80.812	91.0053	97.791	97.3076	80.766
JCM_14472_T	91.4788	81.3908	91.4742	81.5508	91.1528	80.9893	80.8816	80.7888	84.0929	91.0704	91.57	97.7035	97.6917	91.5438	100	98.0788	80.7534	81.5183	91.6355	81.3916	81.4855	97.9771	91.5839	91.5299	91.1469	91.4913	91.5142	81.4025	81.4392	91.3713	91.4504	91.5404	91.4448	81.3666	81.3654	80.9097	97.9823	80.8357	91.7502	80.9067	80.849	80.5941	91.7576	91.5343	91.3928	80.7556
KP-1	91.4036	81.4264	91.4015	81.4526	91.1602	80.9222	80.8422	80.6672	84.21	91.1286	91.4983	98.1559	98.1511	91.4288	97.9619	100	80.8369	81.5332	91.5922	81.4584	81.4414	98.3457	91.5047	91.4406	91.1767	91.4065	91.3746	81.4946	81.4823	91.3076	91.4055	91.5218	91.4989	81.4445	81.4417	80.9482	98.406	80.8205	91.6317	81.0474	80.9244	80.7143	91.4244	91.4473	91.4561	80.8202
M318	80.942	79.545	80.8693	79.5416	81.243	95.6901	96.073	97.8245	80.3527	80.5504	80.956	80.7727	80.7408	80.641	80.7573	80.6781	100	79.7749	80.8699	79.747	79.6047	80.6453	80.7669	80.8583	80.4468	80.8232	80.8797	79.7469	79.7544	80.8591	80.931	80.9361	80.7874	79.7225	79.7151	96.0796	80.7986	96.0147	80.6811	79.0938	79.0218	97.8227	81.5117	80.9551	80.7385	98.4736
MA351	81.5312	98.4603	81.9144	98.5523	81.325	79.5466	79.41	79.9593	82.5314	82.3006	81.6531	81.4059	81.3893	81.6734	81.4058	81.3586	79.6704	100	81.7089	98.5341	98.6309	81.3317	81.693	81.6641	82.3537	81.7791	81.6935	98.4228	98.5223	81.6415	81.5112	81.5733	81.7539	98.5693	98.5699	79.3574	81.3965	79.3923	81.8466	87.8932	87.8764	79.8202	81.368	81.601	81.8296	79.58
MA421	98.0675	81.7767	97.7819	81.8229	91.0508	80.6689	80.6665	80.9062	83.4011	96.9209	98.0316	91.6101	91.5987	97.7437	91.6635	91.6569	80.8175	81.8138	100	81.8284	81.8326	91.6353	98.4882	98.075	97.0493	98.0464	97.9452	81.7608	81.734	97.0454	97.0585	96.8994	97.2282	81.7378	81.7343	80.7156	91.6034	80.7252	97.4324	80.9474	80.9249	80.8072	91.322	97.7223	97.2523	80.916
MA440	81.7766	98.6058	82.0426	98.7027	81.3826	79.5637	79.4646	80.0809	82.656	82.353	81.685	81.4834	81.4752	81.8503	81.3721	81.3508	79.7062	98.5609	81.8213	100	98.6504	81.3466	81.6915	81.7432	82.4298	81.8167	82.2153	98.4127	98.6229	81.8202	81.7258	81.5852	81.7687	98.6363	98.6371	79.5413	81.473	79.4594	81.8175	87.9623	87.9537	79.8994	81.3937	81.8185	81.9047	79.693
MA607	81.7314	98.5312	82.109	98.6921	81.4272	79.4484	79.392	79.8247	82.5229	82.3933	81.7884	81.4325	81.4229	81.905	81.4498	81.3653	79.5374	98.6051	81.9083	98.6359	100	81.3861	81.7783	81.74	82.4705	81.9151	81.766	98.3789	98.5463	81.7282	81.6782	81.6841	81.8832	98.5463	98.5469	79.418	81.4742	79.3629	81.9799	88.0703	87.9904	79.8036	81.4388	81.7825	81.9465	79.5647
ML198	91.4605	81.3979	91.4214	81.3875	91.1821	81.1326	80.9265	80.7515	84.1308	91.0492	91.6002	98.365	98.358	91.4899	97.9341	98.4294	80.7759	81.4472	91.6626	81.4296	81.4181	100	91.5893	91.4476	91.0611	91.4242	91.5078	81.3835	81.4639	91.3195	91.4174	91.5112	91.4305	81.3627	81.3621	80.9223	98.3097	80.8251	91.6788	81.1284	81.016	80.6845	91.5394	91.5383	91.426	80.6999
ML277	98.3183	81.7362	98.0445	81.7393	91.0491	80.6008	80.4621	80.6059	83.3605	97.0894	98.3069	91.5926	91.5803	98.0075	91.6252	91.6169	80.7035	81.7785	98.5194	81.738	81.7949	91.6295	100	98.3323	97.1566	98.3211	98.2274	81.6338	81.7066	97.2016	97.2215	97.0847	97.4371	81.6749	81.6704	80.5621	91.6325	80.5081	97.7142	80.9811	80.9194	80.679	91.2904	97.9682	97.4543	80.6749
ML318	98.3827	81.7429	98.1274	81.6321	91.003	80.7091	80.6418	80.7801	83.4121	97.2292	98.3356	91.3809	91.3834	98.1171	91.4981	91.4873	80.9128	81.7588	98.0909	81.7533	81.7381	91.414	98.319	100	97.2573	99.4408	98.3383	81.717	81.7036	97.2783	97.2937	97.1168	97.5383	81.6696	81.6665	80.6911	91.4404	80.7161	97.6817	80.9275	80.9171	80.8585	91.1802	98.0249	97.4986	80.7725
ML323	97.1931	82.3848	97.0726	82.4671	90.6711	80.34	80.2679	80.5514	82.972	98.3451	97.1567	91.017	91.0345	97.0799	91.1467	91.1125	80.5505	82.4588	96.956	82.4613	82.4713	91.0667	97.0634	97.2123	100	97.2539	97.1779	82.4387	82.4346	96.4997	96.5106	96.332	97.0535	82.4106	82.4087	80.3769	91.0104	80.3132	97.0718	81.2284	81.1154	80.6253	90.7964	96.9674	97.1804	80.4661
ML328A	98.3652	81.8983	98.0988	81.8331	91.004	80.7439	80.6828	80.7728	83.4257	97.2623	98.1856	91.4121	91.4233	98.0829	91.4927	91.5213	80.93	81.9878	98.0201	81.987	81.9674	91.4265	98.2617	99.4573	97.2886	100	98.2647	81.87	81.8678	97.2074	97.2478	97.071	97.5361	81.8624	81.8537	80.7399	91.4416	80.7118	97.7261	81.0966	80.9658	80.975	91.2052	97.9462	97.5145	80.8523
ML331	98.2562	81.9063	97.9777	81.9561	91.0175	80.8399	80.8578	80.9402	83.4939	97.0839	98.1718	91.459	91.4739	97.9119	91.5792	91.4438	81.0057	81.9164	97.9267	82.3485	81.896	91.4992	98.1628	98.3043	97.1506	98.2253	100	81.8537	81.8473	97.1537	97.136	97.0203	97.3722	81.8542	81.8502	80.865	91.4966	80.8042	97.708	81.2042	81.1979	81.0211	91.1701	97.8572	97.4441	80.8866
PL1_002	81.8086	98.3161	81.6261	98.4186	81.4482	79.5859	79.5411	79.7014	82.733	82.3596	81.7936	81.4131	81.4032	81.7282	81.4441	81.345	79.8416	98.429	81.8225	98.3951	98.3803	81.3849	81.7084	81.7438	82.4817	81.7391	81.7561	100	98.5493	81.8652	81.8029	81.8255	82.0428	98.467	98.4686	79.5624	81.3792	79.5635	81.891	88.1015	88.065	80.1019	81.5737	81.8421	82.0803	79.8468
PL1_003A	81.8112	98.4965	81.6634	98.6394	81.4348	79.6422	79.5576	79.7884	82.7123	82.4397	81.8091	81.5591	81.5268	81.8532	81.5409	81.4078	79.8867	98.5222	81.8231	98.6138	98.5852	81.5112	81.8365	81.8029	82.5229	81.8122	81.8228	98.5462	100	81.8481	81.7811	81.8618	82.0267	99.7993	99.8002	79.5539	81.5234	79.5353	81.8438	88.1074	88.078	80.115	81.5652	81.9313	82.0672	79.8197
PL1_006	97.2623	81.826	97.1816	81.8318	91.0689	80.5376	80.651	80.7647	83.501	96.4751	97.2322	91.3659	91.3445	97.0321	91.3718	91.3508	81.0171	81.8383	97.0324	81.8963	81.8153	91.3607	97.2167	97.3129	96.5284	97.2634	97.1732	81.8488	81.8493	100	98.2567	98.0444	96.9865	81.8517	81.8521	80.6237	91.3391	80.6033	96.7795	81.1573	81.0775	80.8641	91.6578	97.0396	96.7182	80.9163
PL1_015	97.2045	81.729	97.1205	81.6209	91.0943	80.5839	80.5148	80.8007	83.3866	96.4275	97.2439	91.436	91.4337	97.0473	91.4546	91.4045	80.9492	81.7167	97.0492	81.8025	81.7729	91.4153	97.2137	97.2819	96.4948	97.2522	97.1712	81.769	81.7679	98.2284	100	98.1611	97.0021	81.7668	81.7634	80.5601	91.4348	80.5938	96.8377	81.0568	81.0534	80.8166	91.6229	97.0158	96.6995	80.8473
PL1_016	97.1257	81.7368	97.0332	81.7319	91.1859	80.701	80.6777	80.8005	83.5199	96.3248	97.0599	91.5277	91.5264	96.892	91.5727	91.5232	80.9806	81.8308	96.9017	81.7682	81.7671	91.5337	97.0554	97.1335	96.3896	97.0953	97.0904	81.8495	81.8535	98.034	98.1787	100	96.8711	81.9213	81.9182	80.7219	91.5252	80.7414	96.7306	81.1953	81.0788	80.879	91.8435	96.9424	96.6455	80.8871
PL1_017	97.4646	81.8977	97.3067	81.7797	90.9946	80.4585	80.4593	80.6539	83.1817	96.999	97.3768	91.4609	91.4577	97.2755	91.4892	91.4603	80.7806	81.9124	97.2736	81.8644	81.9038	91.4664	97.4093	97.5309	97.0984	97.5497	97.3817	82.0097	81.9714	96.9876	96.9605	96.8188	100	81.9454	81.9447	80.4616	91.474	80.586	97.2566	81.1471	81.101	80.8266	91.26	97.3446	97.7662	80.6696
PL1_026	81.779	98.4615	81.6269	98.5985	81.358	79.6463	79.4777	79.6106	82.6168	82.4549	81.6992	81.4638	81.4485	81.8068	81.4038	81.3066	79.7132	98.5517	81.7614	98.6364	98.5882	81.3475	81.755	81.7716	82.4617	81.7593	81.7428	98.4758	99.812	81.8797	81.7848	81.8753	81.9914	100	99.9857	79.4512	81.4539	79.4542	81.8866	88.0986	88.0575	79.9812	81.4789	81.8893	82.0527	79.6889
PL1_028	81.8242	98.4588	81.6416	98.5911	81.3723	79.6971	79.5593	79.698	82.6964	82.4713	81.7478	81.4566	81.4633	81.8257	81.4453	81.3376	79.8437	98.5519	81.8488	98.6021	98.5797	81.4383	81.7981	81.7687	82.4805	81.7676	81.7708	98.4836	99.8031	81.9216	81.814	81.9029	81.9996	99.9839	100	79.5311	81.5462	79.5347	81.9227	88.1494	88.113	80.0362	81.4596	81.9161	82.0814	79.7827
PR5	80.6783	79.3443	80.586	79.3782	80.7409	96.8296	98.4783	96.0007	80.2918	80.2421	80.7052	80.7973	80.8001	80.643	80.8516	80.865	96.0876	79.3966	80.6234	79.6454	79.3249	80.8078	80.5625	80.6473	80.328	80.6228	80.6933	79.4631	79.4306	80.4792	80.6036	80.6116	80.4105	79.3843	79.3839	100	80.7971	98.5472	80.5123	79.0424	78.8409	96.0932	80.855	80.6241	80.5596	96.1065
PR6	91.4602	81.3609	91.4366	81.3786	91.0477	80.8542	80.7589	80.6995	84.1034	91.0894	91.52	98.1695	98.1706	91.4408	97.9736	98.508	80.7068	81.4015	91.6232	81.4674	81.4208	98.3681	91.5691	91.4823	91.0568	91.4138	91.4551	81.2702	81.3799	91.2863	91.4009	91.4684	91.4205	81.3489	81.3495	80.8116	100	80.7846	91.6847	80.984	80.9579	80.5984	91.3689	91.5267	91.3791	80.5102
PR919	80.7102	79.3869	80.6404	79.371	80.752	96.8178	98.4914	95.9329	80.2864	80.287	80.5798	80.7819	80.7695	80.625	80.7327	80.7071	95.9719	79.4069	80.6469	79.4887	79.3165	80.6923	80.5124	80.6841	80.2747	80.6975	80.623	79.4441	79.3758	80.488	80.5671	80.6192	80.4552	79.3546	79.3478	98.5447	80.7844	100	80.5052	78.9031	78.7606	96.033	80.8106	80.6185	80.4544	96.0037
PRJEB21454	97.7291	81.8731	97.5117	81.9666	90.9816	80.6794	80.5192	80.6121	83.3733	97.0903	97.6374	91.5859	91.5868	97.5395	91.7244	91.7012	80.6785	82.0197	97.4907	81.8884	82.0203	91.6792	97.6857	97.7422	97.1599	97.7695	97.7703	81.916	81.8863	96.8186	96.8802	96.7617	97.2333	81.8568	81.8556	80.5911	91.6659	80.6262	100	81.079	80.9587	80.6776	91.1864	97.4547	97.2596	80.6447
S10B_T	80.9761	87.9246	80.9581	88.0718	80.7516	78.9953	78.953	79.0318	82.7668	81.1952	80.994	80.9746	80.9766	81.1208	80.9639	80.9515	79.045	87.9525	81.0526	88.071	88.0529	81.0369	81.0112	80.9805	81.1959	81.0191	81.1188	87.9781	88.0146	81.0317	80.9651	81.0471	81.0676	88.0062	88.0023	79.037	81.0295	78.9955	81.0192	100	98.7819	79.1308	80.8575	81.0193	81.1157	79.0205
S35T	80.8905	87.8426	80.8789	87.9704	80.7475	78.9124	78.808	78.8893	82.6659	81.1317	80.968	80.9468	80.9435	81.0589	80.9247	80.9031	78.9417	87.8847	80.963	87.9561	87.9471	80.9019	80.9292	80.9118	81.1585	80.9163	81.1201	87.8598	87.9356	80.9136	80.9076	80.9717	81.0328	87.9412	87.9384	78.8423	80.9644	78.8539	80.9216	98.781	100	79.0725	80.7409	80.9781	81.0959	78.8963
TGB10	81.0015	79.8856	80.9857	79.8516	81.1876	95.7251	96.1101	97.5344	80.3649	80.6254	81.0033	80.8087	80.791	80.6279	80.6692	80.6403	97.8258	79.8977	80.8702	80.0293	79.928	80.7077	80.789	80.9114	80.7323	80.8832	80.8781	80.056	80.0497	80.7741	80.8116	80.8371	80.8208	80.0118	80.0102	96.0647	80.7228	96.0234	80.7823	79.2854	79.1908	100	81.3281	80.9761	80.8832	97.9024
TGB11	91.26	81.5298	91.2127	81.4685	93.2591	80.9218	80.9482	81.2569	83.5335	90.7781	91.2674	91.6126	91.5973	91.0696	91.8244	91.4995	81.5643	81.5387	91.4199	81.5535	81.5115	91.5676	91.325	91.2593	90.8437	91.1977	91.1904	81.5882	81.4915	91.6471	91.705	91.8765	91.3136	81.4652	81.4593	80.8765	91.4381	80.9288	91.2299	81.0205	81.0953	81.2812	100	91.3143	91.2313	81.4093
TGB19	98.0696	81.7674	97.8668	81.7761	91.1243	80.7346	80.622	81.0602	83.3486	96.9553	97.9561	91.4782	91.4786	97.7882	91.6014	91.4787	81.0191	81.8334	97.738	81.9815	81.842	91.5464	97.9466	98.0165	97.0145	97.9514	97.9541	81.8743	81.9242	97.0128	97.0265	96.9578	97.399	81.8658	81.8676	80.6665	91.533	80.6767	97.4076	81.2169	81.1627	81.1082	91.2622	100	97.4752	80.8803
TGB4	97.4907	82.0167	97.4028	82.0541	90.992	80.5452	80.5941	80.8828	83.1846	97.24	97.4614	91.4375	91.4469	97.2828	91.4657	91.4315	80.8249	81.9943	97.3014	82.0382	81.998	91.448	97.4832	97.5165	97.3136	97.577	97.4869	82.0975	82.0733	96.7315	96.7417	96.6434	97.7649	82.0997	82.0974	80.6723	91.4647	80.6556	97.3036	81.2719	81.1963	80.8569	91.1809	97.4892	100	80.9193
YCSC6	80.9046	79.6089	80.7466	79.5992	81.1895	95.6912	96.0742	97.9555	80.309	80.2955	80.9592	80.6547	80.6139	80.5457	80.7313	80.6962	98.4532	79.6604	80.9911	79.751	79.5526	80.5721	80.7695	80.7893	80.3808	80.6581	80.776	79.7409	79.6982	80.7891	80.864	80.8394	80.7133	79.6989	79.6917	96.095	80.6121	96.0203	80.6005	79.0051	78.9453	97.8796	81.3965	80.8626	80.786	100

## Sheet: dDDH TYGS
Query strain	Subject strain	dDDH (d0, in %)	C.I. (d0, in %)	dDDH (d4, in %)	C.I. (d4, in %)	dDDH (d6, in %)	C.I. (d6, in %)	G+C content difference (in %)
'PL1 026 contigs-fixed'	'PL1 028 contigs-fixed'	100	[100.0 - 100.0]	99.9	[99.9 - 100.0]	100	[100.0 - 100.0]	0.01
'PL1 003A contigs-fixed'	'PL1 026 contigs-fixed'	97.7	[96.3 - 98.6]	98.8	[98.1 - 99.2]	98.8	[98.0 - 99.3]	0.13
'PL1 003A contigs-fixed'	'PL1 028 contigs-fixed'	97.8	[96.4 - 98.7]	98.8	[98.1 - 99.2]	98.8	[98.1 - 99.3]	0.12
'PL1 003A contigs-fixed'	Salinivibrio costicola subsp. alcaliphilus DSM 16359	84.6	[80.9 - 87.8]	87.8	[85.3 - 90.0]	88.1	[85.1 - 90.5]	0.12
'PL1 026 contigs-fixed'	Salinivibrio costicola subsp. alcaliphilus DSM 16359	82	[78.2 - 85.4]	87.6	[85.0 - 89.7]	85.9	[82.8 - 88.5]	0.01
'PL1 028 contigs-fixed'	Salinivibrio costicola subsp. alcaliphilus DSM 16359	82.2	[78.3 - 85.5]	87.6	[85.0 - 89.7]	86	[82.9 - 88.6]	0
'PL1 002 contigs-fixed'	'PL1 003A contigs-fixed'	90	[86.8 - 92.5]	87.3	[84.8 - 89.5]	92.2	[89.7 - 94.1]	0.02
'PL1 002 contigs-fixed'	'PL1 028 contigs-fixed'	88	[84.5 - 90.8]	87	[84.4 - 89.2]	90.6	[87.9 - 92.7]	0.1
'PL1 002 contigs-fixed'	'PL1 026 contigs-fixed'	87.9	[84.4 - 90.7]	86.9	[84.3 - 89.1]	90.5	[87.8 - 92.6]	0.1
'PL1 002 contigs-fixed'	Salinivibrio costicola subsp. alcaliphilus DSM 16359	83.3	[79.5 - 86.5]	86.2	[83.6 - 88.5]	86.7	[83.7 - 89.3]	0.1
'PL1 003A contigs-fixed'	Salinivibrio costicola ATCC 33508	69.3	[65.4 - 72.9]	85.9	[83.2 - 88.2]	74.4	[71.0 - 77.6]	0.31
'PL1 028 contigs-fixed'	Salinivibrio costicola ATCC 33508	68.1	[64.3 - 71.8]	85.8	[83.1 - 88.1]	73.4	[69.9 - 76.6]	0.19
'PL1 026 contigs-fixed'	Salinivibrio costicola ATCC 33508	68	[64.2 - 71.7]	85.7	[83.1 - 88.1]	73.3	[69.8 - 76.5]	0.18
'PL1 003A contigs-fixed'	Salinivibrio costicola LMG 11651	81.6	[77.7 - 85.0]	85.5	[82.8 - 87.8]	85.2	[82.0 - 87.9]	0.13
'PL1 028 contigs-fixed'	Salinivibrio costicola LMG 11651	79.9	[75.9 - 83.3]	85.3	[82.6 - 87.6]	83.7	[80.5 - 86.5]	0.01
'PL1 026 contigs-fixed'	Salinivibrio costicola LMG 11651	79.8	[75.8 - 83.2]	85.2	[82.5 - 87.6]	83.6	[80.3 - 86.4]	0
'PL1 006 contigs-fixed'	'PL1 015 contigs-fixed'	90.7	[87.5 - 93.1]	84.4	[81.7 - 86.8]	92.3	[89.8 - 94.2]	0.09
'PL1 015 contigs-fixed'	'PL1 016 contigs-fixed'	92.3	[89.5 - 94.5]	83.8	[81.1 - 86.3]	93.5	[91.2 - 95.2]	0.04
'PL1 002 contigs-fixed'	Salinivibrio costicola ATCC 33508	71.4	[67.4 - 75.0]	83.5	[80.7 - 86.0]	76	[72.5 - 79.2]	0.29
'PL1 002 contigs-fixed'	Salinivibrio costicola LMG 11651	83.7	[79.9 - 86.9]	83.4	[80.6 - 85.9]	86.6	[83.5 - 89.2]	0.11
'PL1 006 contigs-fixed'	'PL1 016 contigs-fixed'	92	[89.0 - 94.2]	82.6	[79.8 - 85.1]	93	[90.7 - 94.8]	0.13
'PL1 017 contigs-fixed'	Salinivibrio kushneri AL184	83	[79.1 - 86.2]	77.7	[74.8 - 80.5]	85	[81.8 - 87.7]	0.31
'PL1 006 contigs-fixed'	Salinivibrio kushneri AL184	85.3	[81.6 - 88.3]	75.9	[72.9 - 78.7]	86.6	[83.5 - 89.2]	0.03
'PL1 015 contigs-fixed'	Salinivibrio kushneri AL184	91.4	[88.3 - 93.7]	75.8	[72.8 - 78.6]	91.4	[88.9 - 93.5]	0.12
'PL1 016 contigs-fixed'	Salinivibrio kushneri AL184	87.3	[83.8 - 90.2]	75.2	[72.2 - 78.0]	88.1	[85.1 - 90.5]	0.15
'PL1 015 contigs-fixed'	'PL1 017 contigs-fixed'	85.1	[81.4 - 88.2]	74.1	[71.0 - 76.9]	86.1	[83.0 - 88.7]	0.19
'PL1 006 contigs-fixed'	'PL1 017 contigs-fixed'	84.6	[80.8 - 87.7]	73.7	[70.7 - 76.5]	85.6	[82.4 - 88.3]	0.28
'PL1 016 contigs-fixed'	'PL1 017 contigs-fixed'	86.5	[82.9 - 89.5]	72.6	[69.6 - 75.5]	87	[83.9 - 89.5]	0.16
'PL1 016 contigs-fixed'	Salinivibrio siamensis JCM 14472	84.5	[80.7 - 87.6]	44.6	[42.1 - 47.2]	77.1	[73.7 - 80.3]	0.3
'PL1 017 contigs-fixed'	Salinivibrio siamensis JCM 14472	79.8	[75.9 - 83.2]	44.5	[41.9 - 47.0]	73.3	[69.8 - 76.5]	0.46
'PL1 015 contigs-fixed'	Salinivibrio siamensis JCM 14472	81.9	[78.0 - 85.2]	44.5	[42.0 - 47.1]	74.9	[71.5 - 78.1]	0.26
'PL1 006 contigs-fixed'	Salinivibrio siamensis JCM 14472	84.4	[80.6 - 87.5]	44.2	[41.6 - 46.7]	76.8	[73.4 - 80.0]	0.17
'PL1 016 contigs-fixed'	Salinivibrio sharmensis DSM 18182	85.5	[81.8 - 88.6]	43.5	[41.0 - 46.1]	77.5	[74.0 - 80.6]	0.39
'PL1 015 contigs-fixed'	Salinivibrio sharmensis DSM 18182	85	[81.2 - 88.1]	43.3	[40.8 - 45.8]	76.9	[73.5 - 80.1]	0.35
'PL1 006 contigs-fixed'	Salinivibrio sharmensis DSM 18182	85.3	[81.6 - 88.3]	43.1	[40.6 - 45.6]	77.1	[73.6 - 80.2]	0.26
'PL1 017 contigs-fixed'	Salinivibrio sharmensis DSM 18182	83.5	[79.7 - 86.7]	42.7	[40.2 - 45.3]	75.5	[72.0 - 78.7]	0.54
'PL1 026 contigs-fixed'	Salinivibrio socompensis S35T	75.9	[71.9 - 79.5]	34.6	[32.2 - 37.1]	65.3	[61.9 - 68.5]	0.22
'PL1 003A contigs-fixed'	Salinivibrio socompensis S35T	78.9	[74.9 - 82.3]	34.6	[32.2 - 37.1]	67.4	[64.0 - 70.7]	0.1
'PL1 028 contigs-fixed'	Salinivibrio socompensis S35T	76	[72.1 - 79.6]	34.6	[32.2 - 37.1]	65.4	[62.0 - 68.6]	0.22
'PL1 002 contigs-fixed'	Salinivibrio socompensis S35T	78.5	[74.5 - 82.0]	34.5	[32.1 - 37.0]	67.1	[63.7 - 70.3]	0.12
'PL1 002 contigs-fixed'	Vibrio stylophorae KTW-12	13.2	[10.5 - 16.5]	25.3	[22.9 - 27.8]	13.6	[11.2 - 16.3]	1.91
'PL1 003A contigs-fixed'	Vibrio stylophorae KTW-12	13.2	[10.5 - 16.5]	25.2	[22.9 - 27.7]	13.6	[11.2 - 16.4]	1.93
'PL1 028 contigs-fixed'	Vibrio stylophorae KTW-12	13.2	[10.5 - 16.5]	25.2	[22.9 - 27.7]	13.6	[11.2 - 16.3]	1.81
'PL1 017 contigs-fixed'	Salinivibrio costicola LMG 11651	61.6	[57.9 - 65.2]	25	[22.7 - 27.5]	49.1	[46.1 - 52.2]	1.58
'PL1 026 contigs-fixed'	Vibrio stylophorae KTW-12	13.2	[10.5 - 16.5]	25	[22.7 - 27.5]	13.6	[11.2 - 16.4]	1.81
'PL1 002 contigs-fixed'	'PL1 017 contigs-fixed'	66.6	[62.7 - 70.2]	25	[22.7 - 27.5]	52.2	[49.1 - 55.2]	1.47
'PL1 003A contigs-fixed'	'PL1 017 contigs-fixed'	65.9	[62.1 - 69.6]	24.9	[22.6 - 27.4]	51.7	[48.7 - 54.8]	1.45
'PL1 017 contigs-fixed'	'PL1 028 contigs-fixed'	63.2	[59.5 - 66.8]	24.9	[22.6 - 27.4]	50.1	[47.0 - 53.1]	1.57
'PL1 006 contigs-fixed'	'PL1 026 contigs-fixed'	61.3	[57.6 - 64.9]	24.9	[22.6 - 27.4]	48.9	[45.8 - 51.9]	1.29
'PL1 006 contigs-fixed'	'PL1 028 contigs-fixed'	61.5	[57.8 - 65.0]	24.9	[22.6 - 27.4]	48.9	[45.9 - 52.0]	1.29
'PL1 002 contigs-fixed'	'PL1 006 contigs-fixed'	63.4	[59.6 - 67.0]	24.9	[22.6 - 27.4]	50.1	[47.1 - 53.2]	1.19
'PL1 017 contigs-fixed'	'PL1 026 contigs-fixed'	63.1	[59.4 - 66.7]	24.9	[22.6 - 27.4]	50	[47.0 - 53.1]	1.58
'PL1 017 contigs-fixed'	Salinivibrio costicola ATCC 33508	52.5	[49.0 - 56.0]	24.8	[22.5 - 27.3]	43.3	[40.3 - 46.3]	1.76
'PL1 006 contigs-fixed'	Salinivibrio costicola LMG 11651	59.3	[55.6 - 62.8]	24.8	[22.4 - 27.2]	47.5	[44.5 - 50.5]	1.29
'PL1 016 contigs-fixed'	'PL1 026 contigs-fixed'	62.8	[59.1 - 66.4]	24.8	[22.5 - 27.3]	49.7	[46.7 - 52.8]	1.42
'PL1 003A contigs-fixed'	'PL1 006 contigs-fixed'	63.3	[59.5 - 66.9]	24.8	[22.5 - 27.3]	50	[47.0 - 53.1]	1.17
'PL1 016 contigs-fixed'	'PL1 028 contigs-fixed'	62.9	[59.2 - 66.5]	24.8	[22.4 - 27.2]	49.8	[46.7 - 52.8]	1.42
'PL1 017 contigs-fixed'	Salinivibrio costicola subsp. alcaliphilus DSM 16359	62.2	[58.5 - 65.8]	24.7	[22.3 - 27.1]	49.2	[46.2 - 52.3]	1.57
'PL1 003A contigs-fixed'	'PL1 015 contigs-fixed'	62	[58.2 - 65.5]	24.7	[22.4 - 27.2]	49.1	[46.0 - 52.1]	1.26
'PL1 003A contigs-fixed'	'PL1 016 contigs-fixed'	64.1	[60.3 - 67.7]	24.7	[22.4 - 27.2]	50.4	[47.3 - 53.5]	1.3
'PL1 006 contigs-fixed'	Salinivibrio costicola ATCC 33508	50.7	[47.3 - 54.2]	24.7	[22.4 - 27.2]	42.1	[39.1 - 45.1]	1.48
'PL1 006 contigs-fixed'	Salinivibrio costicola subsp. alcaliphilus DSM 16359	61.2	[57.5 - 64.7]	24.7	[22.4 - 27.2]	48.6	[45.6 - 51.6]	1.29
'PL1 015 contigs-fixed'	Vibrio stylophorae KTW-12	13.2	[10.5 - 16.5]	24.7	[22.4 - 27.2]	13.6	[11.2 - 16.4]	3.19
'PL1 015 contigs-fixed'	'PL1 028 contigs-fixed'	60	[56.4 - 63.6]	24.7	[22.4 - 27.2]	47.9	[44.9 - 51.0]	1.38
'PL1 015 contigs-fixed'	'PL1 026 contigs-fixed'	59.9	[56.3 - 63.5]	24.7	[22.4 - 27.2]	47.9	[44.8 - 50.9]	1.38
'PL1 002 contigs-fixed'	'PL1 016 contigs-fixed'	64.3	[60.5 - 67.9]	24.7	[22.4 - 27.2]	50.5	[47.4 - 53.6]	1.32
'PL1 002 contigs-fixed'	'PL1 015 contigs-fixed'	62.5	[58.8 - 66.1]	24.7	[22.4 - 27.2]	49.5	[46.5 - 52.6]	1.28
'PL1 006 contigs-fixed'	Vibrio stylophorae KTW-12	13.2	[10.5 - 16.5]	24.6	[22.3 - 27.1]	13.6	[11.2 - 16.4]	3.1
'PL1 016 contigs-fixed'	Salinivibrio costicola LMG 11651	59.6	[55.9 - 63.1]	24.6	[22.2 - 27.0]	47.5	[44.5 - 50.6]	1.42
'PL1 015 contigs-fixed'	Salinivibrio costicola LMG 11651	57.8	[54.2 - 61.3]	24.6	[22.2 - 27.0]	46.4	[43.4 - 49.5]	1.38
'PL1 016 contigs-fixed'	Salinivibrio costicola ATCC 33508	50.2	[46.8 - 53.7]	24.5	[22.2 - 27.0]	41.6	[38.6 - 44.7]	1.6
'PL1 028 contigs-fixed'	Salinivibrio kushneri AL184	57.4	[53.8 - 60.9]	24.5	[22.2 - 27.0]	46.2	[43.2 - 49.2]	1.26
'PL1 002 contigs-fixed'	Salinivibrio kushneri AL184	60.3	[56.6 - 63.8]	24.5	[22.2 - 27.0]	47.9	[44.9 - 51.0]	1.16
'PL1 003A contigs-fixed'	Salinivibrio kushneri AL184	59.3	[55.7 - 62.8]	24.5	[22.2 - 27.0]	47.3	[44.3 - 50.3]	1.14
'PL1 015 contigs-fixed'	Salinivibrio costicola ATCC 33508	49.8	[46.4 - 53.3]	24.5	[22.2 - 27.0]	41.4	[38.4 - 44.4]	1.57
'PL1 026 contigs-fixed'	Salinivibrio kushneri AL184	57.3	[53.7 - 60.8]	24.5	[22.2 - 27.0]	46.1	[43.1 - 49.1]	1.27
'PL1 016 contigs-fixed'	Salinivibrio costicola subsp. alcaliphilus DSM 16359	61.2	[57.5 - 64.8]	24.5	[22.2 - 27.0]	48.5	[45.4 - 51.5]	1.41
'PL1 015 contigs-fixed'	Salinivibrio costicola subsp. alcaliphilus DSM 16359	59.2	[55.5 - 62.7]	24.4	[22.1 - 26.9]	47.2	[44.2 - 50.2]	1.38
'PL1 002 contigs-fixed'	Salinivibrio sharmensis DSM 18182	61.1	[57.4 - 64.7]	24.2	[21.9 - 26.7]	48.2	[45.2 - 51.3]	0.93
'PL1 017 contigs-fixed'	Vibrio stylophorae KTW-12	13.2	[10.5 - 16.6]	24.2	[21.9 - 26.7]	13.6	[11.2 - 16.4]	3.39
'PL1 028 contigs-fixed'	Salinivibrio sharmensis DSM 18182	56.7	[53.1 - 60.2]	24.1	[21.8 - 26.5]	45.4	[42.4 - 48.5]	1.03
'PL1 026 contigs-fixed'	Salinivibrio sharmensis DSM 18182	56.5	[52.9 - 60.0]	24.1	[21.8 - 26.5]	45.3	[42.3 - 48.3]	1.04
'PL1 002 contigs-fixed'	Salinivibrio siamensis JCM 14472	60.1	[56.4 - 63.6]	24.1	[21.8 - 26.6]	47.5	[44.5 - 50.5]	1.02
'PL1 003A contigs-fixed'	Salinivibrio siamensis JCM 14472	61.6	[57.9 - 65.2]	24.1	[21.8 - 26.6]	48.5	[45.4 - 51.5]	0.99
'PL1 003A contigs-fixed'	Salinivibrio sharmensis DSM 18182	59	[55.3 - 62.5]	24.1	[21.8 - 26.5]	46.8	[43.8 - 49.8]	0.91
'PL1 026 contigs-fixed'	Salinivibrio siamensis JCM 14472	59	[55.4 - 62.6]	24.1	[21.8 - 26.6]	46.8	[43.8 - 49.9]	1.12
'PL1 028 contigs-fixed'	Salinivibrio siamensis JCM 14472	59.1	[55.5 - 62.7]	24.1	[21.8 - 26.6]	46.9	[43.9 - 49.9]	1.11
'PL1 015 contigs-fixed'	Salinivibrio socompensis S35T	53.5	[50.0 - 56.9]	23.8	[21.5 - 26.3]	43.2	[40.2 - 46.3]	1.16
'PL1 006 contigs-fixed'	Salinivibrio socompensis S35T	53.4	[49.9 - 56.9]	23.8	[21.5 - 26.3]	43.2	[40.2 - 46.3]	1.07
'PL1 016 contigs-fixed'	Vibrio stylophorae KTW-12	13.2	[10.5 - 16.5]	23.8	[21.5 - 26.3]	13.6	[11.2 - 16.4]	3.23
'PL1 017 contigs-fixed'	Salinivibrio socompensis S35T	54.7	[51.2 - 58.2]	23.8	[21.5 - 26.3]	44	[41.0 - 47.0]	1.35
'PL1 016 contigs-fixed'	Salinivibrio socompensis S35T	54.5	[51.0 - 58.0]	23.8	[21.5 - 26.2]	43.9	[40.9 - 46.9]	1.2
'PL1 016 contigs-fixed'	Salinivibrio proteolyticus DSM 19052	52	[48.6 - 55.5]	23.6	[21.3 - 26.1]	42.2	[39.2 - 45.2]	0.93
'PL1 015 contigs-fixed'	Salinivibrio proteolyticus DSM 19052	49.8	[46.4 - 53.2]	23.5	[21.2 - 25.9]	40.8	[37.8 - 43.8]	0.89
'PL1 016 contigs-fixed'	Salinivibrio costicola subsp. vallismortis DSM 8285	51.5	[48.0 - 54.9]	23.5	[21.3 - 26.0]	41.8	[38.9 - 44.9]	0.84
'PL1 015 contigs-fixed'	Salinivibrio costicola subsp. vallismortis DSM 8285	52.6	[49.2 - 56.1]	23.5	[21.2 - 25.9]	42.5	[39.5 - 45.5]	0.8
'PL1 006 contigs-fixed'	Salinivibrio costicola subsp. vallismortis DSM 8285	51.5	[48.0 - 54.9]	23.5	[21.2 - 25.9]	41.8	[38.8 - 44.8]	0.71
'PL1 017 contigs-fixed'	Salinivibrio proteolyticus DSM 19052	49.5	[46.1 - 52.9]	23.4	[21.1 - 25.8]	40.5	[37.5 - 43.5]	1.08
'PL1 002 contigs-fixed'	Photobacterium kishitanii ATCC BAA-1194	13	[10.3 - 16.3]	23.3	[21.0 - 25.8]	13.4	[11.0 - 16.1]	10.37
'PL1 026 contigs-fixed'	Photobacterium kishitanii ATCC BAA-1194	13	[10.3 - 16.3]	23.3	[21.0 - 25.7]	13.4	[11.0 - 16.1]	10.27
'PL1 017 contigs-fixed'	Salinivibrio costicola subsp. vallismortis DSM 8285	50.3	[46.8 - 53.7]	23.3	[21.0 - 25.7]	40.9	[38.0 - 44.0]	0.99
'PL1 006 contigs-fixed'	Salinivibrio proteolyticus DSM 19052	50.3	[46.9 - 53.8]	23.3	[21.0 - 25.8]	41	[38.0 - 44.0]	0.8
'PL1 028 contigs-fixed'	Photobacterium kishitanii ATCC BAA-1194	13	[10.3 - 16.3]	23.3	[21.0 - 25.7]	13.4	[11.0 - 16.1]	10.27
'PL1 003A contigs-fixed'	Photobacterium kishitanii ATCC BAA-1194	13	[10.3 - 16.3]	23.2	[21.0 - 25.7]	13.4	[11.0 - 16.1]	10.39
'PL1 006 contigs-fixed'	Vibrio atypicus DSM 25292	13	[10.3 - 16.3]	22.9	[20.6 - 25.4]	13.4	[11.0 - 16.1]	6.7
'PL1 015 contigs-fixed'	Vibrio atypicus DSM 25292	13	[10.3 - 16.3]	22.8	[20.6 - 25.3]	13.3	[11.0 - 16.1]	6.79
'PL1 017 contigs-fixed'	Vibrio atypicus DSM 25292	13	[10.2 - 16.2]	22.7	[20.4 - 25.1]	13.3	[11.0 - 16.1]	6.98
'PL1 002 contigs-fixed'	Vibrio atypicus DSM 25292	13	[10.3 - 16.3]	22.6	[20.4 - 25.1]	13.4	[11.0 - 16.1]	5.51
'PL1 026 contigs-fixed'	Salinivibrio proteolyticus DSM 19052	45.8	[42.4 - 49.2]	22.5	[20.2 - 24.9]	37.7	[34.7 - 40.7]	0.49
'PL1 028 contigs-fixed'	Salinivibrio proteolyticus DSM 19052	45.8	[42.4 - 49.2]	22.5	[20.2 - 24.9]	37.7	[34.7 - 40.7]	0.49
'PL1 003A contigs-fixed'	Vibrio atypicus DSM 25292	13	[10.3 - 16.3]	22.5	[20.2 - 25.0]	13.3	[11.0 - 16.1]	5.53
'PL1 028 contigs-fixed'	Vibrio atypicus DSM 25292	13	[10.3 - 16.3]	22.5	[20.3 - 25.0]	13.3	[11.0 - 16.1]	5.41
'PL1 026 contigs-fixed'	Vibrio atypicus DSM 25292	13	[10.3 - 16.3]	22.5	[20.3 - 25.0]	13.3	[11.0 - 16.1]	5.41
'PL1 002 contigs-fixed'	Photobacterium jeanii R-40508	13	[10.3 - 16.3]	22.5	[20.2 - 25.0]	13.4	[11.0 - 16.1]	4.3
'PL1 002 contigs-fixed'	Salinivibrio costicola subsp. vallismortis DSM 8285	43.4	[40.0 - 46.8]	22.4	[20.2 - 24.9]	36.1	[33.2 - 39.2]	0.48
'PL1 003A contigs-fixed'	Salinivibrio proteolyticus DSM 19052	46.1	[42.7 - 49.5]	22.4	[20.1 - 24.8]	37.8	[34.9 - 40.9]	0.37
'PL1 003A contigs-fixed'	Salinivibrio costicola subsp. vallismortis DSM 8285	43	[39.6 - 46.4]	22.4	[20.1 - 24.8]	35.9	[32.9 - 38.9]	0.46
'PL1 026 contigs-fixed'	Salinivibrio costicola subsp. vallismortis DSM 8285	41.6	[38.2 - 45.1]	22.4	[20.1 - 24.9]	35	[32.1 - 38.1]	0.59
'PL1 028 contigs-fixed'	Salinivibrio costicola subsp. vallismortis DSM 8285	41.7	[38.3 - 45.1]	22.4	[20.1 - 24.9]	35.1	[32.1 - 38.1]	0.58
'PL1 002 contigs-fixed'	Salinivibrio proteolyticus DSM 19052	43.4	[40.0 - 46.8]	22.4	[20.1 - 24.9]	36.1	[33.2 - 39.2]	0.39
'PL1 016 contigs-fixed'	Vibrio atypicus DSM 25292	12.9	[10.2 - 16.2]	22.4	[20.1 - 24.8]	13.3	[11.0 - 16.1]	6.83
'PL1 026 contigs-fixed'	Photobacterium jeanii R-40508	13	[10.3 - 16.3]	22.2	[19.9 - 24.6]	13.4	[11.0 - 16.2]	4.19
'PL1 003A contigs-fixed'	Photobacterium jeanii R-40508	13	[10.3 - 16.3]	22.2	[19.9 - 24.6]	13.4	[11.0 - 16.2]	4.32
'PL1 028 contigs-fixed'	Photobacterium jeanii R-40508	13	[10.3 - 16.3]	22.2	[19.9 - 24.6]	13.4	[11.0 - 16.2]	4.2
'PL1 002 contigs-fixed'	Photobacterium iliopiscarium ATCC 51760	13	[10.3 - 16.3]	22	[19.7 - 24.4]	13.4	[11.0 - 16.2]	10.46
'PL1 017 contigs-fixed'	Veronia pacifica CAIM 1920	13.2	[10.5 - 16.5]	21.8	[19.5 - 24.2]	13.6	[11.2 - 16.4]	5.41
'PL1 006 contigs-fixed'	Veronia pacifica CAIM 1920	13.2	[10.5 - 16.6]	21.8	[19.6 - 24.3]	13.6	[11.2 - 16.4]	5.13
'PL1 026 contigs-fixed'	Veronia pacifica CAIM 1920	13.3	[10.6 - 16.6]	21.7	[19.4 - 24.1]	13.6	[11.3 - 16.4]	3.84
'PL1 028 contigs-fixed'	Veronia pacifica CAIM 1920	13.3	[10.6 - 16.6]	21.7	[19.4 - 24.1]	13.6	[11.3 - 16.4]	3.84
'PL1 017 contigs-fixed'	Photobacterium kishitanii ATCC BAA-1194	13.1	[10.3 - 16.4]	21.7	[19.5 - 24.2]	13.4	[11.1 - 16.2]	11.84
'PL1 003A contigs-fixed'	Veronia pacifica CAIM 1920	13.3	[10.6 - 16.6]	21.7	[19.4 - 24.1]	13.7	[11.3 - 16.4]	3.96
'PL1 026 contigs-fixed'	Photobacterium iliopiscarium ATCC 51760	13	[10.3 - 16.3]	21.6	[19.3 - 24.0]	13.4	[11.0 - 16.2]	10.35
'PL1 003A contigs-fixed'	Photobacterium iliopiscarium ATCC 51760	13.1	[10.3 - 16.4]	21.6	[19.3 - 24.0]	13.4	[11.1 - 16.2]	10.48
'PL1 002 contigs-fixed'	Veronia pacifica CAIM 1920	13.3	[10.6 - 16.6]	21.6	[19.4 - 24.1]	13.7	[11.3 - 16.4]	3.94
'PL1 006 contigs-fixed'	Photobacterium kishitanii ATCC BAA-1194	13.1	[10.3 - 16.4]	21.6	[19.3 - 24.0]	13.4	[11.1 - 16.2]	11.56
'PL1 028 contigs-fixed'	Photobacterium iliopiscarium ATCC 51760	13	[10.3 - 16.3]	21.6	[19.4 - 24.1]	13.4	[11.0 - 16.2]	10.36
'PL1 015 contigs-fixed'	Veronia pacifica CAIM 1920	13.3	[10.5 - 16.6]	21.5	[19.3 - 24.0]	13.6	[11.2 - 16.4]	5.22
'PL1 015 contigs-fixed'	Photobacterium kishitanii ATCC BAA-1194	13	[10.3 - 16.3]	21.5	[19.3 - 23.9]	13.4	[11.0 - 16.2]	11.65
'PL1 026 contigs-fixed'	Grimontia marina CECT 8713	13.4	[10.6 - 16.7]	21.4	[19.1 - 23.8]	13.7	[11.3 - 16.5]	1.18
'PL1 028 contigs-fixed'	Grimontia marina CECT 8713	13.4	[10.6 - 16.7]	21.4	[19.1 - 23.8]	13.7	[11.3 - 16.5]	1.18
'PL1 006 contigs-fixed'	Photobacterium iliopiscarium ATCC 51760	13.1	[10.3 - 16.3]	21.4	[19.1 - 23.8]	13.4	[11.0 - 16.2]	11.65
'PL1 015 contigs-fixed'	Photobacterium iliopiscarium ATCC 51760	13.1	[10.3 - 16.4]	21.4	[19.1 - 23.8]	13.4	[11.1 - 16.2]	11.74
'PL1 016 contigs-fixed'	Photobacterium kishitanii ATCC BAA-1194	13	[10.3 - 16.3]	21.3	[19.1 - 23.7]	13.4	[11.0 - 16.2]	11.69
'PL1 003A contigs-fixed'	Grimontia marina CECT 8713	13.4	[10.6 - 16.7]	21.2	[19.0 - 23.6]	13.7	[11.3 - 16.5]	1.3
'PL1 017 contigs-fixed'	Photobacterium jeanii R-40508	13.1	[10.4 - 16.4]	21.2	[18.9 - 23.6]	13.4	[11.1 - 16.2]	5.77
'PL1 006 contigs-fixed'	Photobacterium jeanii R-40508	13.1	[10.4 - 16.4]	21.2	[19.0 - 23.7]	13.4	[11.1 - 16.2]	5.48
'PL1 015 contigs-fixed'	Photobacterium jeanii R-40508	13.1	[10.4 - 16.4]	21.2	[19.0 - 23.6]	13.4	[11.1 - 16.2]	5.57
'PL1 017 contigs-fixed'	Photobacterium iliopiscarium ATCC 51760	13.1	[10.3 - 16.4]	21.2	[18.9 - 23.6]	13.4	[11.1 - 16.2]	11.93
'PL1 016 contigs-fixed'	Veronia pacifica CAIM 1920	13.2	[10.5 - 16.6]	21.1	[18.8 - 23.5]	13.6	[11.2 - 16.4]	5.26
'PL1 015 contigs-fixed'	Grimontia sedimenti S25T	13.5	[10.7 - 16.8]	21	[18.8 - 23.5]	13.8	[11.4 - 16.6]	1.84
'PL1 017 contigs-fixed'	Grimontia sedimenti S25T	13.5	[10.8 - 16.8]	21	[18.7 - 23.4]	13.8	[11.4 - 16.6]	2.03
'PL1 002 contigs-fixed'	Grimontia marina CECT 8713	13.4	[10.7 - 16.7]	21	[18.8 - 23.4]	13.7	[11.4 - 16.5]	1.28
'PL1 006 contigs-fixed'	Grimontia sedimenti S25T	13.5	[10.7 - 16.8]	21	[18.8 - 23.5]	13.8	[11.4 - 16.6]	1.75
'PL1 006 contigs-fixed'	Grimontia marina CECT 8713	13.4	[10.7 - 16.8]	21	[18.7 - 23.4]	13.7	[11.4 - 16.5]	2.47
'PL1 017 contigs-fixed'	Grimontia marina CECT 8713	13.5	[10.7 - 16.8]	20.9	[18.7 - 23.3]	13.8	[11.4 - 16.6]	2.75
'PL1 016 contigs-fixed'	Photobacterium iliopiscarium ATCC 51760	13	[10.3 - 16.3]	20.9	[18.6 - 23.3]	13.4	[11.0 - 16.2]	11.78
'PL1 015 contigs-fixed'	Grimontia marina CECT 8713	13.4	[10.7 - 16.8]	20.9	[18.6 - 23.3]	13.8	[11.4 - 16.6]	2.56
'PL1 016 contigs-fixed'	Photobacterium jeanii R-40508	13.1	[10.4 - 16.4]	20.9	[18.7 - 23.3]	13.4	[11.1 - 16.2]	5.61
'PL1 003A contigs-fixed'	Grimontia sedimenti S25T	13.5	[10.8 - 16.9]	20.8	[18.6 - 23.2]	13.9	[11.5 - 16.7]	0.58
'PL1 028 contigs-fixed'	Grimontia sedimenti S25T	13.5	[10.8 - 16.9]	20.8	[18.6 - 23.2]	13.8	[11.4 - 16.6]	0.46
'PL1 002 contigs-fixed'	Grimontia sedimenti S25T	13.5	[10.8 - 16.9]	20.8	[18.6 - 23.2]	13.8	[11.4 - 16.6]	0.56
'PL1 026 contigs-fixed'	Grimontia sedimenti S25T	13.5	[10.8 - 16.9]	20.8	[18.6 - 23.2]	13.8	[11.4 - 16.6]	0.46
'PL1 002 contigs-fixed'	Grimontia indica AK16T	13.4	[10.7 - 16.7]	20.7	[18.5 - 23.2]	13.7	[11.3 - 16.5]	0.72
'PL1 016 contigs-fixed'	Grimontia marina CECT 8713	13.4	[10.7 - 16.7]	20.7	[18.5 - 23.1]	13.7	[11.3 - 16.5]	2.6
'PL1 016 contigs-fixed'	Grimontia sedimenti S25T	13.5	[10.7 - 16.8]	20.7	[18.5 - 23.1]	13.8	[11.4 - 16.6]	1.88
'PL1 026 contigs-fixed'	Grimontia indica AK16T	13.4	[10.6 - 16.7]	20.6	[18.4 - 23.1]	13.7	[11.3 - 16.5]	0.61
'PL1 028 contigs-fixed'	Grimontia indica AK16T	13.4	[10.6 - 16.7]	20.6	[18.4 - 23.1]	13.7	[11.3 - 16.5]	0.62
'PL1 003A contigs-fixed'	Grimontia indica AK16T	13.4	[10.6 - 16.7]	20.6	[18.4 - 23.1]	13.7	[11.3 - 16.5]	0.74
'PL1 017 contigs-fixed'	Grimontia indica AK16T	13.5	[10.7 - 16.8]	20.3	[18.1 - 22.8]	13.8	[11.4 - 16.6]	2.19
'PL1 006 contigs-fixed'	Grimontia indica AK16T	13.5	[10.7 - 16.8]	20.3	[18.1 - 22.7]	13.8	[11.4 - 16.6]	1.91
'PL1 015 contigs-fixed'	Grimontia indica AK16T	13.5	[10.7 - 16.8]	20	[17.8 - 22.4]	13.8	[11.4 - 16.6]	2
'PL1 016 contigs-fixed'	Grimontia indica AK16T	13.5	[10.7 - 16.8]	20	[17.8 - 22.4]	13.8	[11.4 - 16.6]	2.03

## Sheet: AutoMLST genes 
TIGR01798	cit_synth_I	Energy metabolism	citrate (Si)-synthase
TIGR00419	tim	Energy metabolism	triose-phosphate isomerase
TIGR00042	TIGR00042	DNA metabolism	non-canonical purine NTP pyrophosphatase, RdgB/HAM1 family
TIGR00114	lumazine-synth	Biosynthesis of cofactors, prosthetic groups, and carriers	6,7-dimethyl-8-ribityllumazine synthase
TIGR03263	guanyl_kin	Purines, pyrimidines, nucleosides, and nucleotides	guanylate kinase
TIGR00138	rsmG_gidB	Protein synthesis	16S rRNA (guanine(527)-N(7))-methyltransferase RsmG
TIGR02491	NrdG	Purines, pyrimidines, nucleosides, and nucleotides	anaerobic ribonucleoside-triphosphate reductase activating protein
TIGR01830	3oxo_ACP_reduc	Fatty acid and phospholipid metabolism	3-oxoacyl-[acyl-carrier-protein] reductase
TIGR00150	T6A_YjeE	Protein synthesis	tRNA threonylcarbamoyl adenosine modification protein YjeE
TIGR01520	FruBisAldo_II_A	Energy metabolism	fructose-bisphosphate aldolase, class II
TIGR02013	rpoB	Transcription	DNA-directed RNA polymerase, beta subunit
TIGR00561	pntA	Energy metabolism	NAD(P)(+) transhydrogenase (AB-specific), alpha subunit
TIGR01044	rplV_bact	Protein synthesis	ribosomal protein uL22
TIGR03723	T6A_TsaD_YgjD	Protein synthesis	tRNA threonylcarbamoyl adenosine modification protein TsaD
TIGR01632	L11_bact	Protein synthesis	ribosomal protein uL11
TIGR00409	proS_fam_II	Protein synthesis	proline--tRNA ligase
TIGR01388	rnd	Transcription	ribonuclease D
TIGR00577	fpg	DNA metabolism	DNA-formamidopyrimidine glycosylase
TIGR00431	TruB	Protein synthesis	tRNA pseudouridine(55) synthase
TIGR02970	succ_dehyd_cytB	Energy metabolism	succinate dehydrogenase, cytochrome b556 subunit
TIGR00090	rsfS_iojap_ybeB	Protein synthesis	ribosome silencing factor
TIGR01203	HGPRTase	Purines, pyrimidines, nucleosides, and nucleotides	hypoxanthine phosphoribosyltransferase
TIGR01169	rplA_bact	Protein synthesis	ribosomal protein uL1
TIGR02012	tigrfam_recA	DNA metabolism	protein RecA
TIGR01049	rpsJ_bact	Protein synthesis	ribosomal protein uS10
TIGR01163	rpe	Energy metabolism	ribulose-phosphate 3-epimerase
TIGR01302	IMP_dehydrog	Purines, pyrimidines, nucleosides, and nucleotides	inosine-5'-monophosphate dehydrogenase
TIGR00338	serB	Amino acid biosynthesis	phosphoserine phosphatase SerB
TIGR00628	ung	DNA metabolism	uracil-DNA glycosylase
TIGR01066	rplM_bact	Protein synthesis	ribosomal protein uL13
TIGR00500	met_pdase_I	Protein fate	methionine aminopeptidase, type I
TIGR01029	rpsG_bact	Protein synthesis	ribosomal protein uS7
TIGR01929	menB	Biosynthesis of cofactors, prosthetic groups, and carriers	naphthoate synthase
TIGR00967	3a0501s007	Protein fate	preprotein translocase, SecY subunit
TIGR01071	rplO_bact	Protein synthesis	ribosomal protein uL15
TIGR01021	rpsE_bact	Protein synthesis	ribosomal protein uS5
TIGR00168	infC	Protein synthesis	translation initiation factor IF-3
TIGR03705	poly_P_kin	Central intermediary metabolism	polyphosphate kinase 1
TIGR00041	DTMP_kinase	Purines, pyrimidines, nucleosides, and nucleotides	dTMP kinase
TIGR01966	RNasePH	Transcription	ribonuclease PH
TIGR00554	panK_bact	Biosynthesis of cofactors, prosthetic groups, and carriers	pantothenate kinase
TIGR00065	ftsZ	Cellular processes	cell division protein FtsZ
TIGR00067	glut_race	Cell envelope	glutamate racemase
TIGR00048	rRNA_mod_RlmN	Protein synthesis	23S rRNA (adenine(2503)-C(2))-methyltransferase
TIGR00214	lipB	Protein fate	lipoyl(octanoyl) transferase
TIGR00063	folE	Biosynthesis of cofactors, prosthetic groups, and carriers	GTP cyclohydrolase I
TIGR00062	L27	Protein synthesis	ribosomal protein bL27
TIGR01394	TypA_BipA	Regulatory functions	GTP-binding protein TypA/BipA
TIGR00635	ruvB	DNA metabolism	Holliday junction DNA helicase RuvB
TIGR00228	ruvC	DNA metabolism	crossover junction endodeoxyribonuclease RuvC
TIGR00670	asp_carb_tr	Purines, pyrimidines, nucleosides, and nucleotides	aspartate carbamoyltransferase
TIGR00447	pth	Protein synthesis	aminoacyl-tRNA hydrolase
TIGR00755	ksgA	Protein synthesis	ribosomal RNA small subunit methyltransferase A
TIGR02027	rpoA	Transcription	DNA-directed RNA polymerase, alpha subunit
TIGR00222	panB	Biosynthesis of cofactors, prosthetic groups, and carriers	3-methyl-2-oxobutanoate hydroxymethyltransferase
TIGR00435	cysS	Protein synthesis	cysteine--tRNA ligase
TIGR00418	thrS	Protein synthesis	threonine--tRNA ligase
TIGR00653	GlnA	Amino acid biosynthesis	glutamine synthetase, type I
TIGR00430	Q_tRNA_tgt	Protein synthesis	tRNA-guanine transglycosylase
TIGR00008	infA	Protein synthesis	translation initiation factor IF-1
TIGR03635	uS17_bact	Protein synthesis	ribosomal protein uS17
TIGR00521	coaBC_dfp	Biosynthesis of cofactors, prosthetic groups, and carriers	phosphopantothenoylcysteine decarboxylase / phosphopantothenate--cysteine ligase
TIGR00732	dprA	Cellular processes	DNA protecting protein DprA
TIGR00498	lexA	Regulatory functions	repressor LexA
TIGR00499	lysS_bact	Protein synthesis	lysine--tRNA ligase
TIGR02274	dCTP_deam	Purines, pyrimidines, nucleosides, and nucleotides	deoxycytidine triphosphate deaminase
TIGR00615	recR	DNA metabolism	recombination protein RecR
TIGR00086	smpB	Protein synthesis	SsrA-binding protein
TIGR00243	Dxr	Biosynthesis of cofactors, prosthetic groups, and carriers	1-deoxy-D-xylulose 5-phosphate reductoisomerase
TIGR03654	L6_bact	Protein synthesis	ribosomal protein uL6
TIGR01496	DHPS	Biosynthesis of cofactors, prosthetic groups, and carriers	dihydropteroate synthase
TIGR00188	rnpA	Transcription	ribonuclease P protein component
TIGR00493	clpP	Protein fate	ATP-dependent Clp endopeptidase, proteolytic subunit ClpP
TIGR01039	atpD	Energy metabolism	ATP synthase F1, beta subunit
TIGR00468	pheS	Protein synthesis	phenylalanine--tRNA ligase, alpha subunit
TIGR00838	argH	Amino acid biosynthesis	argininosuccinate lyase
TIGR00033	aroC	Amino acid biosynthesis	chorismate synthase
TIGR00871	zwf	Energy metabolism	glucose-6-phosphate dehydrogenase
TIGR00690	rpoZ	Transcription	DNA-directed RNA polymerase, omega subunit
TIGR03632	uS11_bact	Protein synthesis	ribosomal protein uS11
TIGR01011	rpsB_bact	Protein synthesis	ribosomal protein uS2

## Sheet: Mash Distance
#Query_org	Reference_assembly	Ref_name	MASH_distance	Estimated_ANI	P-value	Genus	Order	Type_strain
QS--TGB11.fa	GCF_001995985	Salinivibrio_sharmensis	0.05	0.95	0	Salinivibrio	Vibrionales	TRUE
QS--TGB11.fa	GCF_001996005	Salinivibrio_siamensis	0.0599	0.9401	0	Salinivibrio	Vibrionales	TRUE
QS--TGB11.fa	GCF_001995695	Salinivibrio_sp._ML290	0.0619	0.9381	0	Salinivibrio	Vibrionales	FALSE
QS--TGB11.fa	GCF_001995655	Salinivibrio_sp._IB868	0.0623	0.9377	0	Salinivibrio	Vibrionales	FALSE
QS--TGB11.fa	GCF_001995945	Salinivibrio_sp._IB870	0.0624	0.9376	0	Salinivibrio	Vibrionales	FALSE
QS--TGB11.fa	GCF_001996015	Salinivibrio_sp._ML198	0.0627	0.9373	0	Salinivibrio	Vibrionales	FALSE
QS--TGB11.fa	GCF_000968645	Salinivibrio_sp._KP-1	0.0635	0.9365	0	Salinivibrio	Vibrionales	FALSE
QS--TGB11.fa	GCF_001995955	Salinivibrio_sp._PR6	0.0652	0.9348	0	Salinivibrio	Vibrionales	FALSE
QS--TGB11.fa	GCF_001995635	Salinivibrio_sp._MA421	0.0687	0.9313	0	Salinivibrio	Vibrionales	FALSE
QS--TGB11.fa	GCF_001995865	Salinivibrio_sp._ML277	0.0699	0.9301	0	Salinivibrio	Vibrionales	FALSE
QS--TGB11.fa	GCF_001995875	Salinivibrio_sp._IC317	0.0705	0.9295	0	Salinivibrio	Vibrionales	FALSE
QS--TGB11.fa	GCF_001995885	Salinivibrio_sp._ML318	0.0705	0.9295	0	Salinivibrio	Vibrionales	FALSE
QS--TGB11.fa	GCF_001995785	Salinivibrio_sp._IB563	0.0706	0.9294	0	Salinivibrio	Vibrionales	FALSE
QS--TGB11.fa	GCF_001995915	Salinivibrio_sp._IB560	0.0706	0.9294	0	Salinivibrio	Vibrionales	FALSE
QS--TGB11.fa	GCF_001995725	Salinivibrio_sp._ML328A	0.0708	0.9292	0	Salinivibrio	Vibrionales	FALSE
QS--TGB11.fa	GCF_001996165	Salinivibrio_proteolyticus	0.1213	0.8787	0	Salinivibrio	Vibrionales	TRUE
QS--TGB11.fa	GCF_001995845	Salinivibrio_sp._AL184	0.0715	0.9285	0	Salinivibrio	Vibrionales	FALSE
QS--TGB11.fa	GCF_001995805	Salinivibrio_sp._IC202	0.0716	0.9284	0	Salinivibrio	Vibrionales	FALSE
QS--TGB11.fa	GCF_001722105	Salinivibrio_sp._BNH	0.0718	0.9282	0	Salinivibrio	Vibrionales	FALSE
QS--TGB11.fa	GCF_001995745	Salinivibrio_sp._ML323	0.0719	0.9281	0	Salinivibrio	Vibrionales	FALSE
QS--TGB11.fa	GCF_001995995	Salinivibrio_sp._ML331	0.072	0.928	0	Salinivibrio	Vibrionales	FALSE
QS--TGB11.fa	GCF_001996225	Salinivibrio_costicola_subsp._vallismortis	0.1224	0.8776	0	Salinivibrio	Vibrionales	TRUE
QS--TGB11.fa	GCF_001995685	Salinivibrio_sp._IB282	0.0726	0.9274	0	Salinivibrio	Vibrionales	FALSE
QS--TGB11.fa	GCF_000565345	Salinivibrio_costicola_subsp._costicola_ATCC_33508_=_LMG_11651	0.1334	0.8666	0	Salinivibrio	Vibrionales	TRUE
QS--TGB11.fa	GCF_001996205	Salinivibrio_sp._IB574	0.1119	0.8881	0	Salinivibrio	Vibrionales	FALSE
QS--TGB11.fa	GCF_001722075	Salinivibrio_sp._DV	0.1132	0.8868	0	Salinivibrio	Vibrionales	FALSE
QS--TGB11.fa	GCF_900141775	Salinivibrio_sp._ES.052	0.1143	0.8857	0	Salinivibrio	Vibrionales	FALSE
QS--TGB11.fa	GCF_001995345	Salinivibrio_sp._IB872	0.1146	0.8854	0	Salinivibrio	Vibrionales	FALSE
QS--TGB11.fa	GCF_001996125	Salinivibrio_sp._PR932	0.1221	0.8779	0	Salinivibrio	Vibrionales	FALSE
QS--TGB11.fa	GCF_001996085	Salinivibrio_sp._PR5	0.1231	0.8769	0	Salinivibrio	Vibrionales	FALSE
QS--TGB11.fa	GCF_001995355	Salinivibrio_sp._PR919	0.1237	0.8763	0	Salinivibrio	Vibrionales	FALSE
QS--TGB11.fa	GCF_001995405	Salinivibrio_sp._AR640	0.1318	0.8682	0	Salinivibrio	Vibrionales	FALSE
QS--TGB11.fa	GCF_001995415	Salinivibrio_sp._AR647	0.1336	0.8664	0	Salinivibrio	Vibrionales	FALSE
QS--TGB11.fa	GCF_001996065	Salinivibrio_sp._MA351	0.1336	0.8664	0	Salinivibrio	Vibrionales	FALSE
QS--TGB11.fa	GCF_001996185	Salinivibrio_costicola_subsp._alcaliphilus	0.1336	0.8664	0	Salinivibrio	Vibrionales	FALSE
QS--TGB11.fa	GCF_001996245	Salinivibrio_sp._MA607	0.1348	0.8652	0	Salinivibrio	Vibrionales	FALSE
QS--TGB11.fa	GCF_001996265	Salinivibrio_sp._MA440	0.1355	0.8645	0	Salinivibrio	Vibrionales	FALSE
QS--TGB11.fa	GCF_001996105	Salinivibrio_sp._IB643	0.1358	0.8642	0	Salinivibrio	Vibrionales	FALSE
QS--TGB11.fa	GCF_000565325	Salinivibrio_socompensis_S10B	0.1457	0.8543	0	Salinivibrio	Vibrionales	FALSE
QS--TGB11.fa	GCF_000513715	Salinivibrio_socompensis_S35	0.1467	0.8533	0	Salinivibrio	Vibrionales	FALSE
QS--TGB11.fa	GCF_001029445	Photobacterium_aquae	0.2707	0.7293	0	Photobacterium	Vibrionales	TRUE
QS--TGB11.fa	GCF_900055185	Grimontia_celer	0.2707	0.7293	0	Grimontia	Vibrionales	TRUE
QS--TGB11.fa	GCF_000176515	Grimontia_hollisae_CIP_101886	0.2767	0.7233	0	Grimontia	Vibrionales	TRUE
QS--TGB11.fa	GCF_001558255	Grimontia_hollisae	0.2767	0.7233	0	Grimontia	Vibrionales	TRUE
QS--TGB11.fa	GCF_900167155	Enterovibrio_nigricans_DSM_22720	0.2767	0.7233	0	Enterovibrio	Vibrionales	TRUE
QS--TGB11.fa	GCF_000425165	Photobacterium_halotolerans_DSM_18316	0.28	0.72	0	Photobacterium	Vibrionales	TRUE
QS--TGB11.fa	GCF_900115495	Enterovibrio_norvegicus_DSM_15893	0.28	0.72	0	Enterovibrio	Vibrionales	TRUE
QS--TGB11.fa	GCF_000024825	Vibrio_antiquarius	0.2835	0.7165	0	Vibrio	Vibrionales	TRUE
QS--TGB11.fa	GCF_000222585	Vibrio_scophthalmi_LMG_19158	0.2835	0.7165	0	Vibrio	Vibrionales	TRUE
QS--TGB11.fa	GCF_000331515	Photobacterium_marinum	0.2835	0.7165	0	Photobacterium	Vibrionales	TRUE
QS--TGB11.fa	GCF_000940995	Photobacterium_gaetbulicola_Gung47	0.2835	0.7165	0	Photobacterium	Vibrionales	TRUE
QS--TGB11.fa	GCF_000176795	Photobacterium_damselae_subsp._damselae_CIP_102761	0.2873	0.7127	0	Photobacterium	Vibrionales	TRUE
QS--TGB11.fa	GCF_000222605	Vibrio_ichthyoenteri_ATCC_700023	0.2873	0.7127	0	Vibrio	Vibrionales	TRUE
QS--TGB11.fa	GCF_000338875	Vibrio_mimicus_CAIM_602	0.2873	0.7127	0	Vibrio	Vibrionales	TRUE
QS--TGB11.fa	GCF_000621165	Enterovibrio_calviensis_DSM_14347	0.2873	0.7127	0	Enterovibrio	Vibrionales	TRUE
QS--TGB11.fa	GCF_000827885	Vibrio_renipiscarius	0.2873	0.7127	0	Vibrio	Vibrionales	TRUE
QS--TGB11.fa	GCF_001048675	Vibrio_diabolicus	0.2873	0.7127	0	Vibrio	Vibrionales	TRUE
QS--TGB11.fa	GCF_001591105	Vibrio_nereis_NBRC_15637	0.2873	0.7127	0	Vibrio	Vibrionales	TRUE
QS--TGB11.fa	GCF_001650345	Photobacterium_jeanii	0.2873	0.7127	0	Photobacterium	Vibrionales	TRUE
QS--TGB11.fa	GCF_000176175	Vibrio_furnissii_CIP_102972	0.2914	0.7086	0	Vibrio	Vibrionales	TRUE
QS--TGB11.fa	GCF_000950415	Photobacterium_leiognathi	0.2914	0.7086	0	Photobacterium	Vibrionales	TRUE
QS--TGB11.fa	GCF_000967545	Vibrio_galatheae	0.2914	0.7086	0	Vibrio	Vibrionales	TRUE
QS--TGB11.fa	GCF_001597655	Vibrio_cidicii	0.2914	0.7086	0	Vibrio	Vibrionales	TRUE
QS--TGB11.fa	GCF_001939735	Photobacterium_proteolyticum	0.2914	0.7086	0	Photobacterium	Vibrionales	TRUE
QS--TGB11.fa	GCF_002157795	Thaumasiovibrio_occultus	0.2914	0.7086	0	Thaumasiovibrio	Vibrionales	TRUE
QS--TGB11.fa	GCF_900167345	Vibrio_cincinnatiensis_DSM_19608	0.2914	0.7086	0	Vibrio	Vibrionales	TRUE
QS--TGB11.fa	GCF_000176235	Vibrio_orientalis_CIP_102891_=_ATCC_33934	0.296	0.704	0	Vibrio	Vibrionales	TRUE
QS--TGB11.fa	GCF_000695255	Photobacterium_galatheae	0.296	0.704	0	Photobacterium	Vibrionales	TRUE
QS--TGB11.fa	GCF_002218005	Vibrio_algivorus	0.296	0.704	0	Vibrio	Vibrionales	TRUE
QS--TGB11.fa	GCF_000257205	Vibrio_ordalii_ATCC_33509	0.301	0.699	0	Vibrio	Vibrionales	TRUE
QS--TGB11.fa	GCF_000764325	Vibrio_navarrensis	0.301	0.699	0	Vibrio	Vibrionales	TRUE
QS--TGB11.fa	GCF_000772105	Vibrio_tubiashii_ATCC_19109	0.301	0.699	0	Vibrio	Vibrionales	TRUE
QS--TGB11.fa	GCF_000821185	Serratia_symbiotica	0.301	0.699	0	Serratia	Enterobacterales	TRUE
QS--TGB11.fa	GCF_000950315	Photobacterium_damselae_subsp._damselae	0.301	0.699	0	Photobacterium	Vibrionales	TRUE
QS--TGB11.fa	GCF_001077885	Photobacterium_swingsii	0.301	0.699	0	Photobacterium	Vibrionales	TRUE
QS--TGB11.fa	GCF_001558415	Vibrio_fluvialis	0.301	0.699	0	Vibrio	Vibrionales	TRUE
QS--TGB11.fa	GCF_001598835	Vibrio_fluvialis_NBRC_103150	0.301	0.699	0	Vibrio	Vibrionales	TRUE
QS--TGB11.fa	GCF_002157755	Thaumasiovibrio_subtropicus	0.301	0.699	0	Thaumasiovibrio	Vibrionales	TRUE
QS--TGB11.fa	GCF_002218025	Vibrio_casei	0.301	0.699	0	Vibrio	Vibrionales	TRUE
QS--TGB11.fa	GCF_002218045	Vibrio_rumoiensis	0.301	0.699	0	Vibrio	Vibrionales	TRUE
QS--TGB11.fa	GCF_000222685	Vibrio_nigripulchritudo_ATCC_27043	0.3066	0.6934	0	Vibrio	Vibrionales	TRUE
QS--TGB11.fa	GCF_000426765	Vibrio_litoralis_DSM_17657	0.3066	0.6934	0	Vibrio	Vibrionales	TRUE
QS--TGB11.fa	GCF_000467125	Vibrio_proteolyticus_NBRC_13287	0.3066	0.6934	0	Vibrio	Vibrionales	TRUE
QS--TGB11.fa	GCF_000467185	Vibrio_ezurae_NBRC_102218	0.3066	0.6934	0	Vibrio	Vibrionales	TRUE
QS--TGB11.fa	GCF_000496695	Vibrio_halioticoli_NBRC_102217	0.3066	0.6934	0	Vibrio	Vibrionales	TRUE
QS--TGB11.fa	GCF_000518145	Vibrio_albensis_ATCC_14547	0.3066	0.6934	0	Vibrio	Vibrionales	TRUE
QS--TGB11.fa	GCF_000817815	Vibrio_owensii_CAIM_1854_=_LMG_25443	0.3066	0.6934	0	Vibrio	Vibrionales	TRUE
QS--TGB11.fa	GCF_000818435	Vibrio_hyugaensis	0.3066	0.6934	0	Vibrio	Vibrionales	TRUE
QS--TGB11.fa	GCF_000949955	Photobacterium_phosphoreum	0.3066	0.6934	0	Photobacterium	Vibrionales	TRUE
QS--TGB11.fa	GCF_000950005	Photobacterium_angustum	0.3066	0.6934	0	Photobacterium	Vibrionales	TRUE
QS--TGB11.fa	GCF_001012815	Vibrio_mexicanus	0.3066	0.6934	0	Vibrio	Vibrionales	TRUE
QS--TGB11.fa	GCF_001547935	Vibrio_tritonius	0.3066	0.6934	0	Vibrio	Vibrionales	TRUE
QS--TGB11.fa	GCF_001625175	Vibrio_inhibens	0.3066	0.6934	0	Vibrio	Vibrionales	TRUE
QS--TGB11.fa	GCF_001695575	Vibrio_europaeus	0.3066	0.6934	0	Vibrio	Vibrionales	TRUE
QS--TGB11.fa	GCF_001890655	Vibrio_fluvialis	0.3066	0.6934	0	Vibrio	Vibrionales	TRUE
QS--TGB11.fa	GCF_900089855	Vibrio_atlanticus	0.3066	0.6934	0	Vibrio	Vibrionales	TRUE
QS--TGB11.fa	GCF_900100015	Vibrio_xiamenensis	0.3066	0.6934	0	Vibrio	Vibrionales	TRUE
QS--TGB11.fa	GCF_000176155	Vibrio_metschnikovii_CIP_69.14	0.313	0.687	0	Vibrio	Vibrionales	TRUE
QS--TGB11.fa	GCF_000189255	Vibrio_brasiliensis_LMG_20546	0.313	0.687	0	Vibrio	Vibrionales	TRUE
QS--TGB11.fa	GCF_000213995	Enterobacter_hormaechei_ATCC_49162	0.313	0.687	0	Enterobacter	Enterobacterales	TRUE
QS--TGB11.fa	GCF_000711805	Vibrio_rhizosphaerae_DSM_18581	0.313	0.687	0	Vibrio	Vibrionales	TRUE
QS--TGB11.fa	GCF_000740015	Vibrio_diazotrophicus_NBRC_103148	0.313	0.687	0	Vibrio	Vibrionales	TRUE
QS--TGB11.fa	GCF_000753715	Idiomarina_salinarum	0.313	0.687	0	Idiomarina	Alteromonadales	TRUE
QS--TGB11.fa	GCF_000759815	Citrobacter_rodentium_NBRC_105723	0.313	0.687	0	Citrobacter	Enterobacterales	TRUE
QS--TGB11.fa	GCF_000830505	Vibrio_mytili	0.313	0.687	0	Vibrio	Vibrionales	TRUE
QS--TGB11.fa	GCF_000950265	Photobacterium_iliopiscarium	0.313	0.687	0	Photobacterium	Vibrionales	TRUE
QS--TGB11.fa	GCF_001277235	Cronobacter_dublinensis_subsp._dublinensis_LMG_23823	0.313	0.687	0	Cronobacter	Enterobacterales	TRUE
QS--TGB11.fa	GCF_001854765	Vibrio_sonorensis	0.313	0.687	0	Vibrio	Vibrionales	TRUE
QS--TGB11.fa	GCF_002156525	Vibrio_celticus	0.313	0.687	0	Vibrio	Vibrionales	TRUE
QS--TGB11.fa	GCF_900087055	Plesiomonas_shigelloides	0.313	0.687	0	Plesiomonas	Enterobacterales	TRUE
QS--TGB11.fa	GCF_900089965	Vibrio_celticus	0.313	0.687	0	Vibrio	Vibrionales	TRUE
QS--TGB11.fa	GCF_900129185	Vibrio_gazogenes_DSM_21264	0.313	0.687	0	Vibrio	Vibrionales	TRUE
QS--TGB11.fa	GCF_900166965	Photobacterium_piscicola	0.313	0.687	0	Photobacterium	Vibrionales	TRUE
QS--TGB11.fa	GCF_001029435	Photobacterium_aphoticum	0.268	0.732	0	Photobacterium	Vibrionales	FALSE
QS--TGB11.fa	GCF_000025565	Enterobacter_cloacae_subsp._cloacae_ATCC_13047	0.3203	0.6797	0	Enterobacter	Enterobacterales	TRUE
QS--TGB11.fa	GCF_000165125	Vibrio_caribbeanicus_ATCC_BAA-2122	0.3203	0.6797	0	Vibrio	Vibrionales	TRUE
QS--TGB11.fa	GCF_000291685	Moritella_marina_ATCC_15381	0.3203	0.6797	0	Moritella	Alteromonadales	TRUE
QS--TGB11.fa	GCF_000299895	Idiomarina_xiamenensis_10-D-4	0.3203	0.6797	0	Idiomarina	Alteromonadales	TRUE
QS--TGB11.fa	GCF_000299915	Gallaecimonas_xiamenensis_3-C-1	0.3203	0.6797	0	Gallaecimonas	N/A	TRUE
QS--TGB11.fa	GCF_000381865	Moritella_marina_ATCC_15381	0.3203	0.6797	0	Moritella	Alteromonadales	TRUE
QS--TGB11.fa	GCF_000409345	Cronobacter_dublinensis_subsp._lactaridi_LMG_23825	0.3203	0.6797	0	Cronobacter	Enterobacterales	TRUE
QS--TGB11.fa	GCF_000409365	Cronobacter_dublinensis_subsp._lausannensis_LMG_23824	0.3203	0.6797	0	Cronobacter	Enterobacterales	TRUE
QS--TGB11.fa	GCF_000423165	Idiomarina_sediminum_DSM_21906	0.3203	0.6797	0	Idiomarina	Alteromonadales	TRUE
QS--TGB11.fa	GCF_000619885	Balneatrix_alpica_DSM_16621	0.3203	0.6797	0	Balneatrix	Oceanospirillales	TRUE
QS--TGB11.fa	GCF_000711795	Vibrio_pacinii_DSM_19139	0.3203	0.6797	0	Vibrio	Vibrionales	TRUE
QS--TGB11.fa	GCF_000735515	Leclercia_adecarboxylata_ATCC_23216_=_NBRC_102595	0.3203	0.6797	0	Leclercia	Enterobacterales	TRUE
QS--TGB11.fa	GCF_001048535	Vibrio_crassostreae	0.3203	0.6797	0	Vibrio	Vibrionales	TRUE
QS--TGB11.fa	GCF_001277175	Cronobacter_universalis_NCTC_9529	0.3203	0.6797	0	Cronobacter	Enterobacterales	TRUE
QS--TGB11.fa	GCF_001456255	Vibrio_natriegens_NBRC_15636_=_ATCC_14048_=_DSM_759	0.3203	0.6797	0	Vibrio	Vibrionales	TRUE
QS--TGB11.fa	GCF_001515505	Leclercia_adecarboxylata_ATCC_23216_=_NBRC_102595	0.3203	0.6797	0	Leclercia	Enterobacterales	TRUE
QS--TGB11.fa	GCF_001558495	Vibrio_parahaemolyticus	0.3203	0.6797	0	Vibrio	Vibrionales	TRUE
QS--TGB11.fa	GCF_001571285	Kluyvera_cryocrescens_NBRC_102467	0.3203	0.6797	0	Kluyvera	Enterobacterales	TRUE
QS--TGB11.fa	GCF_001591085	Vibrio_natriegens_NBRC_15636_=_ATCC_14048_=_DSM_759	0.3203	0.6797	0	Vibrio	Vibrionales	TRUE
QS--TGB11.fa	GCF_001729725	Enterobacter_hormaechei_subsp._steigerwaltii	0.3203	0.6797	0	Enterobacter	Enterobacterales	TRUE
QS--TGB11.fa	GCF_001729785	Enterobacter_xiangfangensis	0.3203	0.6797	0	Enterobacter	Enterobacterales	TRUE
QS--TGB11.fa	GCF_002003685	Pedobacter_himalayensis	0.3203	0.6797	0	Pedobacter	Sphingobacteriales	TRUE
QS--TGB11.fa	GCF_002075345	Citrobacter_braakii	0.3203	0.6797	0	Citrobacter	Enterobacterales	TRUE
QS--TGB11.fa	GCF_002101395	Pantoea_alhagi	0.3203	0.6797	0	Pantoea	Enterobacterales	TRUE
QS--TGB11.fa	GCF_002156475	Vibrio_gigantis	0.3203	0.6797	0	Vibrio	Vibrionales	TRUE
QS--TGB11.fa	GCF_900111105	Rosenbergiella_nectarea	0.3203	0.6797	0	Rosenbergiella	Enterobacterales	TRUE
QS--TGB11.fa	GCF_900177775	Idiomarina_planktonica	0.3203	0.6797	0	Idiomarina	Alteromonadales	TRUE
QS--TGB11.fa	GCF_000286895	Enterovibrio_calviensis_1F-211	0.2736	0.7264	0	Enterovibrio	Vibrionales	FALSE
QS--TGB11.fa	GCF_000286955	Vibrio_rumoiensis_1S-45	0.2736	0.7264	0	Vibrio	Vibrionales	FALSE
QS--TGB11.fa	GCF_001559595	Enterovibrio_coralii	0.2736	0.7264	0	Enterovibrio	Vibrionales	FALSE
QS--TGB11.fa	GCF_001655635	Photobacterium_sp._J15	0.2736	0.7264	0	Photobacterium	Vibrionales	FALSE
QS--TGB11.fa	GCF_000286875	Enterovibrio_calviensis_FF-85	0.2767	0.7233	0	Enterovibrio	Vibrionales	FALSE
QS--TGB11.fa	GCF_000286915	Enterovibrio_calviensis_1F-230	0.2767	0.7233	0	Enterovibrio	Vibrionales	FALSE
QS--TGB11.fa	GCF_000972145	Photobacterium_halotolerans	0.2767	0.7233	0	Photobacterium	Vibrionales	FALSE
QS--TGB11.fa	GCF_900060185	Grimontia_marina	0.2767	0.7233	0	Grimontia	Vibrionales	FALSE
QS--TGB11.fa	GCF_000024085	Kangiella_koreensis_DSM_16069	0.329	0.671	0	Kangiella	Oceanospirillales	TRUE
QS--TGB11.fa	GCF_000160755	Proteus_mirabilis_ATCC_29906	0.329	0.671	0	Proteus	Enterobacterales	TRUE
QS--TGB11.fa	GCF_000176135	Vibrio_coralliilyticus_ATCC_BAA-450	0.329	0.671	0	Vibrio	Vibrionales	TRUE
QS--TGB11.fa	GCF_000181535	Vibrio_shilonii_AK1	0.329	0.671	0	Vibrio	Vibrionales	TRUE
QS--TGB11.fa	GCF_000213655	Alteromonas_naphthalenivorans	0.329	0.671	0	Alteromonas	Alteromonadales	TRUE
QS--TGB11.fa	GCF_000245735	Alishewanella_jeotgali_KCTC_22429	0.329	0.671	0	Alishewanella	Alteromonadales	TRUE
QS--TGB11.fa	GCF_000248015	Atlantibacter_hermannii_NBRC_105704	0.329	0.671	0	Atlantibacter	Enterobacterales	TRUE
QS--TGB11.fa	GCF_000262305	Shimwellia_blattae_DSM_4481_=_NBRC_105725	0.329	0.671	0	Shimwellia	Enterobacterales	TRUE
QS--TGB11.fa	GCF_000264785	Edwardsiella_ictaluri_ATCC_33202	0.329	0.671	0	Edwardsiella	Enterobacterales	TRUE
QS--TGB11.fa	GCF_000319285	Cronobacter_condimenti_1330	0.329	0.671	0	Cronobacter	Enterobacterales	TRUE
QS--TGB11.fa	GCF_000327265	Shimwellia_blattae_DSM_4481_=_NBRC_105725	0.329	0.671	0	Shimwellia	Enterobacterales	TRUE
QS--TGB11.fa	GCF_000406185	Dickeya_dadantii_subsp._dieffenbachiae_NCPPB_2976	0.329	0.671	0	Dickeya	Enterobacterales	TRUE
QS--TGB11.fa	GCF_000422085	Serratia_liquefaciens_ATCC_27592	0.329	0.671	0	Serratia	Enterobacterales	TRUE
QS--TGB11.fa	GCF_000621185	Franconibacter_pulveris_DSM_19144	0.329	0.671	0	Franconibacter	Enterobacterales	TRUE
QS--TGB11.fa	GCF_000696575	Siccibacter_colletis	0.329	0.671	0	Siccibacter	Enterobacterales	TRUE
QS--TGB11.fa	GCF_000735365	Kluyvera_ascorbata_ATCC_33433	0.329	0.671	0	Kluyvera	Enterobacterales	TRUE
QS--TGB11.fa	GCF_000735455	Yokenella_regensburgei_ATCC_49455	0.329	0.671	0	Yokenella	Enterobacterales	TRUE
QS--TGB11.fa	GCF_000738675	Serratia_nematodiphila_DZ0503SBS1	0.329	0.671	0	Serratia	Enterobacterales	TRUE
QS--TGB11.fa	GCF_000759835	Citrobacter_sedlakii_NBRC_105722	0.329	0.671	0	Citrobacter	Enterobacterales	TRUE
QS--TGB11.fa	GCF_000803085	Pseudoalteromonas_flavipulchra_NCIMB_2033_=_ATCC_BAA-314	0.329	0.671	0	Pseudoalteromonas	Alteromonadales	TRUE
QS--TGB11.fa	GCF_000807695	Escherichia_marmotae	0.329	0.671	0	Escherichia	Enterobacterales	TRUE
QS--TGB11.fa	GCF_000814675	Pseudoalteromonas_distincta	0.329	0.671	0	Pseudoalteromonas	Alteromonadales	TRUE
QS--TGB11.fa	GCF_000950095	Photobacterium_kishitanii	0.329	0.671	0	Photobacterium	Vibrionales	TRUE
QS--TGB11.fa	GCF_000982825	Cronobacter_sakazakii	0.329	0.671	0	Cronobacter	Enterobacterales	TRUE
QS--TGB11.fa	GCF_001267535	Erwinia_iniecta	0.329	0.671	0	Erwinia	Enterobacterales	TRUE
QS--TGB11.fa	GCF_001277255	Cronobacter_condimenti_1330	0.329	0.671	0	Cronobacter	Enterobacterales	TRUE
QS--TGB11.fa	GCF_001294465	Moellerella_wisconsensis_ATCC_35017	0.329	0.671	0	Moellerella	Enterobacterales	TRUE
QS--TGB11.fa	GCF_001304675	Serratia_rubidaea	0.329	0.671	0	Serratia	Enterobacterales	TRUE
QS--TGB11.fa	GCF_001420915	Agarivorans_gilvus	0.329	0.671	0	Agarivorans	Alteromonadales	TRUE
QS--TGB11.fa	GCF_001541335	Vibrio_toranzoniae	0.329	0.671	0	Vibrio	Vibrionales	TRUE
QS--TGB11.fa	GCF_001571125	Ferrimonas_marina_NBRC_102583	0.329	0.671	0	Ferrimonas	Alteromonadales	TRUE
QS--TGB11.fa	GCF_001598675	Serratia_rubidaea_NBRC_103169	0.329	0.671	0	Serratia	Enterobacterales	TRUE
QS--TGB11.fa	GCF_001658025	Kosakonia_oryzae	0.329	0.671	0	Kosakonia	Enterobacterales	TRUE
QS--TGB11.fa	GCF_002000085	Colwellia_agarivorans	0.329	0.671	0	Colwellia	Alteromonadales	TRUE
QS--TGB11.fa	GCF_002087295	Halomonas_lionensis	0.329	0.671	0	Halomonas	Oceanospirillales	TRUE
QS--TGB11.fa	GCF_002104475	Colwellia_mytili	0.329	0.671	0	Colwellia	Alteromonadales	TRUE
QS--TGB11.fa	GCF_002157895	Oceanisphaera_profunda	0.329	0.671	0	Oceanisphaera	Aeromonadales	TRUE
QS--TGB11.fa	GCF_900089765	Vibrio_toranzoniae	0.329	0.671	0	Vibrio	Vibrionales	TRUE
QS--TGB11.fa	GCF_900100175	Ferrimonas_sediminum	0.329	0.671	0	Ferrimonas	Alteromonadales	TRUE
QS--TGB11.fa	GCF_900101535	Serratia_nematodiphila	0.329	0.671	0	Serratia	Enterobacterales	TRUE
QS--TGB11.fa	GCF_900103865	Halomonas_arcis	0.329	0.671	0	Halomonas	Oceanospirillales	TRUE
QS--TGB11.fa	GCF_900112145	Kosakonia_oryzae	0.329	0.671	0	Kosakonia	Enterobacterales	TRUE
QS--TGB11.fa	GCF_900112475	Pragia_fontium_DSM_5563_=_ATCC_49100	0.329	0.671	0	Pragia	Enterobacterales	TRUE
QS--TGB11.fa	GCF_900115255	Idiomarina_maritima	0.329	0.671	0	Idiomarina	Alteromonadales	TRUE
QS--TGB11.fa	GCF_900130105	Vibrio_aerogenes_CECT_7868	0.329	0.671	0	Vibrio	Vibrionales	TRUE
QS--TGB11.fa	GCF_900143745	Vibrio_quintilis	0.329	0.671	0	Vibrio	Vibrionales	TRUE
QS--TGB11.fa	GCF_900155945	Marinobacterium_stanieri	0.329	0.671	0	Marinobacterium	Oceanospirillales	TRUE
QS--TGB11.fa	GCF_000300355	Photobacterium_damselae_subsp._piscicida_DI21	0.28	0.72	0	Photobacterium	Vibrionales	FALSE
QS--TGB11.fa	GCF_000333895	Grimontia_indica	0.28	0.72	0	Grimontia	Vibrionales	FALSE
QS--TGB11.fa	GCF_000973155	Grimontia_sp._AD028	0.28	0.72	0	Grimontia	Vibrionales	FALSE
QS--TGB11.fa	GCF_000222565	Vibrio_sp._N418	0.2835	0.7165	0	Vibrio	Vibrionales	FALSE
QS--TGB11.fa	GCF_001676145	Photobacterium_damselae	0.2835	0.7165	0	Photobacterium	Vibrionales	FALSE
QS--TGB11.fa	GCF_001685465	Vibrio_scophthalmi	0.2835	0.7165	0	Vibrio	Vibrionales	FALSE
QS--TGB11.fa	GCF_001687805	Vibrio_scophthalmi	0.2835	0.7165	0	Vibrio	Vibrionales	FALSE
QS--TGB11.fa	GCF_001723385	Vibrio_scophthalmi	0.2835	0.7165	0	Vibrio	Vibrionales	FALSE
QS--TGB11.fa	GCF_001729115	Photobacterium_damselae_subsp._damselae	0.2835	0.7165	0	Photobacterium	Vibrionales	FALSE
QS--TGB11.fa	GCF_002157645	Photobacterium_damselae_subsp._piscicida	0.2835	0.7165	0	Photobacterium	Vibrionales	FALSE
QS--TGB11.fa	GCF_000176215	Vibrio_sp._RC341	0.2873	0.7127	0	Vibrio	Vibrionales	FALSE
QS--TGB11.fa	GCF_001274805	Vibrio_nereis	0.2873	0.7127	0	Vibrio	Vibrionales	FALSE
QS--TGB11.fa	GCF_001563765	Photobacterium_sanguinicancri	0.2873	0.7127	0	Photobacterium	Vibrionales	FALSE
QS--TGB11.fa	GCF_001597935	Vibrio_cidicii	0.2873	0.7127	0	Vibrio	Vibrionales	FALSE
QS--TGB11.fa	GCF_001597955	Vibrio_cidicii	0.2873	0.7127	0	Vibrio	Vibrionales	FALSE
QS--TGB11.fa	GCF_001707815	Photobacterium_damselae_subsp._damselae	0.2873	0.7127	0	Photobacterium	Vibrionales	FALSE
QS--TGB11.fa	GCF_001708035	Photobacterium_damselae_subsp._damselae	0.2873	0.7127	0	Photobacterium	Vibrionales	FALSE
QS--TGB11.fa	GCF_001715165	Photobacterium_damselae_subsp._piscicida	0.2873	0.7127	0	Photobacterium	Vibrionales	FALSE
QS--TGB11.fa	GCF_001939685	Vibrio_ponticus	0.2873	0.7127	0	Vibrio	Vibrionales	FALSE
QS--TGB11.fa	GCF_002142615	Photobacterium_damselae_subsp._damselae	0.2873	0.7127	0	Photobacterium	Vibrionales	FALSE
QS--TGB11.fa	GCF_000016065	Shewanella_loihica_PV-4	0.3396	0.6604	0	Shewanella	Alteromonadales	TRUE
QS--TGB11.fa	GCF_000148645	Ferrimonas_balearica_DSM_9799	0.3396	0.6604	0	Ferrimonas	Alteromonadales	TRUE
QS--TGB11.fa	GCF_000153345	Neptuniibacter_caesariensis	0.3396	0.6604	0	Neptuniibacter	Oceanospirillales	TRUE
QS--TGB11.fa	GCF_000163475	Pasteurella_dagmatis_ATCC_43325	0.3396	0.6604	0	Pasteurella	Pasteurellales	TRUE
QS--TGB11.fa	GCF_000163595	Serratia_odorifera_DSM_4582	0.3396	0.6604	0	Serratia	Enterobacterales	TRUE
QS--TGB11.fa	GCF_000164865	Enterobacter_lignolyticus_SCF1	0.3396	0.6604	0	Enterobacter	Enterobacterales	TRUE
QS--TGB11.fa	GCF_000175195	Actinobacillus_minor_NM305	0.3396	0.6604	0	Actinobacillus	Pasteurellales	TRUE
QS--TGB11.fa	GCF_000211415	Enterobacter_mori_LMG_25706	0.3396	0.6604	0	Enterobacter	Enterobacterales	TRUE
QS--TGB11.fa	GCF_000215745	Klebsiella_aerogenes_KCTC_2190	0.3396	0.6604	0	Klebsiella	Enterobacterales	TRUE
QS--TGB11.fa	GCF_000223275	Haemophilus_pittmaniae_HK_85	0.3396	0.6604	0	Haemophilus	Pasteurellales	TRUE
QS--TGB11.fa	GCF_000236035	Halomonas_boliviensis_LC1	0.3396	0.6604	0	Halomonas	Oceanospirillales	TRUE
QS--TGB11.fa	GCF_000238355	Pseudoalteromonas_haloplanktis_ATCC_14393	0.3396	0.6604	0	Pseudoalteromonas	Alteromonadales	TRUE
QS--TGB11.fa	GCF_000252995	Salmonella_bongori_NCTC_12419	0.3396	0.6604	0	Salmonella	Enterobacterales	TRUE
QS--TGB11.fa	GCF_000253175	Yersinia_enterocolitica_subsp._palearctica_Y11	0.3396	0.6604	0	Yersinia	Enterobacterales	TRUE
QS--TGB11.fa	GCF_000260135	Thiothrix_nivea_DSM_5205	0.3396	0.6604	0	Thiothrix	Thiotrichales	TRUE
QS--TGB11.fa	GCF_000264805	Edwardsiella_tarda_ATCC_15947_=_NBRC_105688	0.3396	0.6604	0	Edwardsiella	Enterobacterales	TRUE
QS--TGB11.fa	GCF_000272005	Alishewanella_agri_BL06	0.3396	0.6604	0	Alishewanella	Alteromonadales	TRUE
QS--TGB11.fa	GCF_000280055	Alishewanella_aestuarii_B11	0.3396	0.6604	0	Alishewanella	Alteromonadales	TRUE
QS--TGB11.fa	GCF_000296695	Rheinheimera_nanhaiensis_E407-8	0.3396	0.6604	0	Rheinheimera	Chromatiales	TRUE
QS--TGB11.fa	GCF_000314935	Paraglaciecola_agarilytica_NO2	0.3396	0.6604	0	Paraglaciecola	Alteromonadales	TRUE
QS--TGB11.fa	GCF_000314975	Aliiglaciecola_lipolytica_E3	0.3396	0.6604	0	Aliiglaciecola	Alteromonadales	TRUE
QS--TGB11.fa	GCF_000336575	Halomonas_titanicae_BH1	0.3396	0.6604	0	Halomonas	Oceanospirillales	TRUE
QS--TGB11.fa	GCF_000341505	Edwardsiella_tarda_ATCC_15947_=_NBRC_105688	0.3396	0.6604	0	Edwardsiella	Enterobacterales	TRUE
QS--TGB11.fa	GCF_000422865	Oceanospirillum_maris_DSM_6286	0.3396	0.6604	0	Oceanospirillum	Oceanospirillales	TRUE
QS--TGB11.fa	GCF_000439895	Tatumella_ptyseos_ATCC_33301	0.3396	0.6604	0	Tatumella	Enterobacterales	TRUE
QS--TGB11.fa	GCF_000469035	Serratia_fonticola_LMG_7882	0.3396	0.6604	0	Serratia	Enterobacterales	TRUE
QS--TGB11.fa	GCF_000485945	Franconibacter_helveticus_513	0.3396	0.6604	0	Franconibacter	Enterobacterales	TRUE
QS--TGB11.fa	GCF_000518745	Phaseolibacter_flectens_ATCC_12775	0.3396	0.6604	0	Phaseolibacter	Enterobacterales	TRUE
QS--TGB11.fa	GCF_000527035	Tolumonas_lignilytica	0.3396	0.6604	0	Tolumonas	Aeromonadales	TRUE
QS--TGB11.fa	GCF_000621105	Mannheimia_granulomatis_DSM_19156	0.3396	0.6604	0	Mannheimia	Pasteurellales	TRUE
QS--TGB11.fa	GCF_000735375	Hafnia_alvei_ATCC_13337	0.3396	0.6604	0	Hafnia	Enterobacterales	TRUE
QS--TGB11.fa	GCF_000735425	Leminorella_grimontii_ATCC_33999_=_DSM_5078	0.3396	0.6604	0	Leminorella	Enterobacterales	TRUE
QS--TGB11.fa	GCF_000735435	Raoultella_planticola_ATCC_33531	0.3396	0.6604	0	Raoultella	Enterobacterales	TRUE
QS--TGB11.fa	GCF_000753735	Idiomarina_atlantica	0.3396	0.6604	0	Idiomarina	Alteromonadales	TRUE
QS--TGB11.fa	GCF_000759755	Citrobacter_werkmanii_NBRC_105721	0.3396	0.6604	0	Citrobacter	Enterobacterales	TRUE
QS--TGB11.fa	GCF_000826205	Citrobacter_pasteurii	0.3396	0.6604	0	Citrobacter	Enterobacterales	TRUE
QS--TGB11.fa	GCF_000951135	Rouxiella_chamberiensis	0.3396	0.6604	0	Rouxiella	Enterobacterales	TRUE
QS--TGB11.fa	GCF_000987775	Arsukibacterium_ikkense	0.3396	0.6604	0	Arsukibacterium	Chromatiales	TRUE
QS--TGB11.fa	GCF_001006005	Serratia_fonticola	0.3396	0.6604	0	Serratia	Enterobacterales	TRUE
QS--TGB11.fa	GCF_001277195	Cronobacter_muytjensii_ATCC_51329	0.3396	0.6604	0	Cronobacter	Enterobacterales	TRUE
QS--TGB11.fa	GCF_001431415	Stenotrophomonas_humi	0.3396	0.6604	0	Stenotrophomonas	Xanthomonadales	TRUE
QS--TGB11.fa	GCF_001514515	Lelliottia_amnigena_NBRC_105700	0.3396	0.6604	0	Lelliottia	Enterobacterales	TRUE
QS--TGB11.fa	GCF_001550135	Pseudoalteromonas_shioyasakiensis	0.3396	0.6604	0	Pseudoalteromonas	Alteromonadales	TRUE
QS--TGB11.fa	GCF_001562115	Alteromonas_stellipolaris	0.3396	0.6604	0	Alteromonas	Alteromonadales	TRUE
QS--TGB11.fa	GCF_001562195	Alteromonas_addita	0.3396	0.6604	0	Alteromonas	Alteromonadales	TRUE
QS--TGB11.fa	GCF_001571265	Cedecea_neteri_NBRC_105707_=_ATCC_33855	0.3396	0.6604	0	Cedecea	Enterobacterales	TRUE
QS--TGB11.fa	GCF_001571305	Erwinia_persicina_NBRC_102418	0.3396	0.6604	0	Erwinia	Enterobacterales	TRUE
QS--TGB11.fa	GCF_001590905	Serratia_grimesii_NBRC_13537	0.3396	0.6604	0	Serratia	Enterobacterales	TRUE
QS--TGB11.fa	GCF_001591125	Vibrio_mediterranei_NBRC_15635	0.3396	0.6604	0	Vibrio	Vibrionales	TRUE
QS--TGB11.fa	GCF_001591165	Thauera_butanivorans_NBRC_103042	0.3396	0.6604	0	Thauera	Rhodocyclales	TRUE
QS--TGB11.fa	GCF_001654835	Buttiauxella_gaviniae_ATCC_51604	0.3396	0.6604	0	Buttiauxella	Enterobacterales	TRUE
QS--TGB11.fa	GCF_001654855	Cosenzaea_myxofaciens_ATCC_19692	0.3396	0.6604	0	Cosenzaea	Enterobacterales	TRUE
QS--TGB11.fa	GCF_001654865	Buttiauxella_noackiae_ATCC_51607	0.3396	0.6604	0	Buttiauxella	Enterobacterales	TRUE
QS--TGB11.fa	GCF_001654985	Kluyvera_georgiana_ATCC_51603	0.3396	0.6604	0	Kluyvera	Enterobacterales	TRUE
QS--TGB11.fa	GCF_001655055	Providencia_heimbachae_ATCC_35613	0.3396	0.6604	0	Providencia	Enterobacterales	TRUE
QS--TGB11.fa	GCF_001678495	Gallibacterium_salpingitidis	0.3396	0.6604	0	Gallibacterium	Pasteurellales	TRUE
QS--TGB11.fa	GCF_001680045	Vibrio_natriegens	0.3396	0.6604	0	Vibrio	Vibrionales	TRUE
QS--TGB11.fa	GCF_001729705	Enterobacter_hormaechei_subsp._oharae	0.3396	0.6604	0	Enterobacter	Enterobacterales	TRUE
QS--TGB11.fa	GCF_001729765	Enterobacter_kobei	0.3396	0.6604	0	Enterobacter	Enterobacterales	TRUE
QS--TGB11.fa	GCF_001750725	Enterobacter_ludwigii	0.3396	0.6604	0	Enterobacter	Enterobacterales	TRUE
QS--TGB11.fa	GCF_001875645	Lelliottia_nimipressuralis	0.3396	0.6604	0	Lelliottia	Enterobacterales	TRUE
QS--TGB11.fa	GCF_001878855	Arcobacter_lekithochrous	0.3396	0.6604	0	Arcobacter	Campylobacterales	TRUE
QS--TGB11.fa	GCF_001888055	Rappaport_israeli	0.3396	0.6604	0	Rappaport	Cardiobacteriales	TRUE
QS--TGB11.fa	GCF_001975225	Kosakonia_cowanii	0.3396	0.6604	0	Kosakonia	Enterobacterales	TRUE
QS--TGB11.fa	GCF_002000485	Rodentibacter_ratti	0.3396	0.6604	0	Rodentibacter	Pasteurellales	TRUE
QS--TGB11.fa	GCF_002015115	Haemophilus_paracuniculus	0.3396	0.6604	0	Haemophilus	Pasteurellales	TRUE
QS--TGB11.fa	GCF_002095385	Pantoea_eucrina	0.3396	0.6604	0	Pantoea	Enterobacterales	TRUE
QS--TGB11.fa	GCF_002095535	Pantoea_cypripedii	0.3396	0.6604	0	Pantoea	Enterobacterales	TRUE
QS--TGB11.fa	GCF_900088415	Vibrio_mediterranei	0.3396	0.6604	0	Vibrio	Vibrionales	TRUE
QS--TGB11.fa	GCF_900094925	Kosakonia_oryzendophytica	0.3396	0.6604	0	Kosakonia	Enterobacterales	TRUE
QS--TGB11.fa	GCF_900104245	Idiomarina_indica	0.3396	0.6604	0	Idiomarina	Alteromonadales	TRUE
QS--TGB11.fa	GCF_900109485	Kosakonia_sacchari	0.3396	0.6604	0	Kosakonia	Enterobacterales	TRUE
QS--TGB11.fa	GCF_900109845	Pasteurella_skyensis	0.3396	0.6604	0	Pasteurella	Pasteurellales	TRUE
QS--TGB11.fa	GCF_900111755	Thalassotalea_agarivorans	0.3396	0.6604	0	Thalassotalea	Alteromonadales	TRUE
QS--TGB11.fa	GCF_900112305	Microbulbifer_thermotolerans	0.3396	0.6604	0	Microbulbifer	Cellvibrionales	TRUE
QS--TGB11.fa	GCF_900116535	Kosakonia_arachidis	0.3396	0.6604	0	Kosakonia	Enterobacterales	TRUE
QS--TGB11.fa	GCF_900116635	Xenorhabdus_koppenhoeferi	0.3396	0.6604	0	Xenorhabdus	Enterobacterales	TRUE
QS--TGB11.fa	GCF_900156225	Ectothiorhodosinus_mongolicus	0.3396	0.6604	0	Ectothiorhodosinus	Chromatiales	TRUE
QS--TGB11.fa	GCF_900176075	Pasteurella_testudinis_DSM_23072	0.3396	0.6604	0	Pasteurella	Pasteurellales	TRUE
QS--TGB11.fa	GCF_000017705	Vibrio_campbellii_ATCC_BAA-1116	0.2914	0.7086	0	Vibrio	Vibrionales	FALSE
QS--TGB11.fa	GCF_000175995	Vibrio_mimicus_VM573	0.2914	0.7086	0	Vibrio	Vibrionales	FALSE
QS--TGB11.fa	GCF_000184325	Vibrio_furnissii_NCTC_11218	0.2914	0.7086	0	Vibrio	Vibrionales	FALSE
QS--TGB11.fa	GCF_000464435	Vibrio_campbellii_ATCC_BAA-1116	0.2914	0.7086	0	Vibrio	Vibrionales	FALSE
QS--TGB11.fa	GCF_000775715	Vibrio_tubiashii	0.2914	0.7086	0	Vibrio	Vibrionales	FALSE
QS--TGB11.fa	GCF_000808615	Photobacterium_gaetbulicola	0.2914	0.7086	0	Photobacterium	Vibrionales	FALSE
QS--TGB11.fa	GCF_000827875	Vibrio_renipiscarius	0.2914	0.7086	0	Vibrio	Vibrionales	FALSE
QS--TGB11.fa	GCF_001402515	Vibrio_metoecus	0.2914	0.7086	0	Vibrio	Vibrionales	FALSE
QS--TGB11.fa	GCF_001418695	Vibrio_furnissii	0.2914	0.7086	0	Vibrio	Vibrionales	FALSE
QS--TGB11.fa	GCF_001471395	Vibrio_mimicus	0.2914	0.7086	0	Vibrio	Vibrionales	FALSE
QS--TGB11.fa	GCF_001707825	Enterovibrio_pacificus	0.2914	0.7086	0	Enterovibrio	Vibrionales	FALSE
QS--TGB11.fa	GCF_900185625	Photobacterium_sp._CECT_9192	0.2914	0.7086	0	Photobacterium	Vibrionales	FALSE
QS--TGB11.fa	GCF_000189275	Vibrio_sinaloensis_DSM_21326	0.296	0.704	0	Vibrio	Vibrionales	FALSE
QS--TGB11.fa	GCF_000222145	Vibrio_mimicus_SX-4	0.296	0.704	0	Vibrio	Vibrionales	FALSE
QS--TGB11.fa	GCF_000280885	Vibrio_breoganii_1C10	0.296	0.704	0	Vibrio	Vibrionales	FALSE
QS--TGB11.fa	GCF_000286975	Vibrio_breoganii_ZF-55	0.296	0.704	0	Vibrio	Vibrionales	FALSE
QS--TGB11.fa	GCF_000400245	Vibrio_jasicida_MWB_21	0.296	0.704	0	Vibrio	Vibrionales	FALSE
QS--TGB11.fa	GCF_000723605	Vibrio_nigripulchritudo_Wn13	0.296	0.704	0	Vibrio	Vibrionales	FALSE
QS--TGB11.fa	GCF_000801275	Vibrio_nigripulchritudo	0.296	0.704	0	Vibrio	Vibrionales	FALSE
QS--TGB11.fa	GCF_000960595	Vibrio_sp._S234-5	0.296	0.704	0	Vibrio	Vibrionales	FALSE
QS--TGB11.fa	GCF_001029455	Photobacterium_ganghwense	0.296	0.704	0	Photobacterium	Vibrionales	FALSE
QS--TGB11.fa	GCF_001050615	Vibrio_nigripulchritudo_BLFn1	0.296	0.704	0	Vibrio	Vibrionales	FALSE
QS--TGB11.fa	GCF_001050635	Vibrio_nigripulchritudo_ENn2	0.296	0.704	0	Vibrio	Vibrionales	FALSE
QS--TGB11.fa	GCF_001050695	Vibrio_nigripulchritudo_SFn27	0.296	0.704	0	Vibrio	Vibrionales	FALSE
QS--TGB11.fa	GCF_001274785	Vibrio_hepatarius	0.296	0.704	0	Vibrio	Vibrionales	FALSE
QS--TGB11.fa	GCF_001310455	Photobacterium_sp._JCM_19050	0.296	0.704	0	Photobacterium	Vibrionales	FALSE
QS--TGB11.fa	GCF_001399455	Vibrio_bivalvicida	0.296	0.704	0	Vibrio	Vibrionales	FALSE
QS--TGB11.fa	GCF_001402345	Vibrio_metoecus	0.296	0.704	0	Vibrio	Vibrionales	FALSE
QS--TGB11.fa	GCF_001402675	Vibrio_metoecus	0.296	0.704	0	Vibrio	Vibrionales	FALSE
QS--TGB11.fa	GCF_001557755	Photobacterium_leiognathi	0.296	0.704	0	Photobacterium	Vibrionales	FALSE
QS--TGB11.fa	GCF_001558095	Vibrio_jasicida	0.296	0.704	0	Vibrio	Vibrionales	FALSE
QS--TGB11.fa	GCF_001558115	Photobacterium_aquimaris	0.296	0.704	0	Photobacterium	Vibrionales	FALSE
QS--TGB11.fa	GCF_001597945	Vibrio_cidicii	0.296	0.704	0	Vibrio	Vibrionales	FALSE
QS--TGB11.fa	GCF_001676085	Photobacterium_aquimaris	0.296	0.704	0	Photobacterium	Vibrionales	FALSE
QS--TGB11.fa	GCF_001909305	Vibrio_antiquarius	0.296	0.704	0	Vibrio	Vibrionales	FALSE
QS--TGB11.fa	GCF_001939725	Vibrio_panuliri	0.296	0.704	0	Vibrio	Vibrionales	FALSE
QS--TGB11.fa	GCF_001939755	Vibrio_panuliri	0.296	0.704	0	Vibrio	Vibrionales	FALSE
QS--TGB11.fa	GCF_001969325	Vibrio_campbellii	0.296	0.704	0	Vibrio	Vibrionales	FALSE
QS--TGB11.fa	GCF_002105475	Vibrio_diabolicus	0.296	0.704	0	Vibrio	Vibrionales	FALSE
QS--TGB11.fa	GCF_002241155	Vibrio_sp._V05_P4A8T149	0.296	0.704	0	Vibrio	Vibrionales	FALSE
QS--TGB11.fa	GCF_002241195	Vibrio_sp._V08_P9A1T1	0.296	0.704	0	Vibrio	Vibrionales	FALSE
QS--TGB11.fa	GCF_900163805	Vibrio_sp._JB196	0.296	0.704	0	Vibrio	Vibrionales	FALSE
QS--TGB11.fa	GCF_900185565	Photobacterium_aquimaris	0.296	0.704	0	Photobacterium	Vibrionales	FALSE
QS--TGB11.fa	GCF_000039765	Vibrio_vulnificus_CMCP6	0.301	0.699	0	Vibrio	Vibrionales	FALSE
QS--TGB11.fa	GCF_000091465	Vibrio_tasmaniensis_LGP32	0.301	0.699	0	Vibrio	Vibrionales	FALSE
QS--TGB11.fa	GCF_000153265	Photobacterium_angustum_S14	0.301	0.699	0	Photobacterium	Vibrionales	FALSE
QS--TGB11.fa	GCF_000153325	Photobacterium_sp._SKA34	0.301	0.699	0	Photobacterium	Vibrionales	FALSE
QS--TGB11.fa	GCF_000176375	Vibrio_mimicus_MB451	0.301	0.699	0	Vibrio	Vibrionales	FALSE
QS--TGB11.fa	GCF_000176715	Vibrio_sp._RC586	0.301	0.699	0	Vibrio	Vibrionales	FALSE
QS--TGB11.fa	GCF_000195225	Vibrio_rotiferianus_DAT722	0.301	0.699	0	Vibrio	Vibrionales	FALSE
QS--TGB11.fa	GCF_000217675	Vibrio_anguillarum_775	0.301	0.699	0	Vibrio	Vibrionales	FALSE
QS--TGB11.fa	GCF_000257165	Vibrio_anguillarum_96F	0.301	0.699	0	Vibrio	Vibrionales	FALSE
QS--TGB11.fa	GCF_000264435	Enterovibrio_norvegicus_FF-454	0.301	0.699	0	Enterovibrio	Vibrionales	FALSE
QS--TGB11.fa	GCF_000286835	Enterovibrio_norvegicus_FF-33	0.301	0.699	0	Enterovibrio	Vibrionales	FALSE
QS--TGB11.fa	GCF_000286855	Enterovibrio_norvegicus_FF-162	0.301	0.699	0	Enterovibrio	Vibrionales	FALSE
QS--TGB11.fa	GCF_000286995	Vibrio_breoganii_ZF-29	0.301	0.699	0	Vibrio	Vibrionales	FALSE
QS--TGB11.fa	GCF_000287095	Vibrio_ordalii_FF-93	0.301	0.699	0	Vibrio	Vibrionales	FALSE
QS--TGB11.fa	GCF_000287135	Vibrio_ordalii_12B09	0.301	0.699	0	Vibrio	Vibrionales	FALSE
QS--TGB11.fa	GCF_000287155	Vibrio_ordalii_FS-238	0.301	0.699	0	Vibrio	Vibrionales	FALSE
QS--TGB11.fa	GCF_000400285	Vibrio_jasicida_090810c	0.301	0.699	0	Vibrio	Vibrionales	FALSE
QS--TGB11.fa	GCF_000400325	Vibrio_owensii_LMG_25430	0.301	0.699	0	Vibrio	Vibrionales	FALSE
QS--TGB11.fa	GCF_000400365	Vibrio_jasicida_CAIM_1864_=_LMG_25398	0.301	0.699	0	Vibrio	Vibrionales	FALSE
QS--TGB11.fa	GCF_000462975	Vibrio_anguillarum_M3	0.301	0.699	0	Vibrio	Vibrionales	FALSE
QS--TGB11.fa	GCF_000509205	Photobacterium_leiognathi_lrivu.4.1	0.301	0.699	0	Photobacterium	Vibrionales	FALSE
QS--TGB11.fa	GCF_000723765	Vibrio_nigripulchritudo_SOn1	0.301	0.699	0	Vibrio	Vibrionales	FALSE
QS--TGB11.fa	GCF_000723805	Vibrio_nigripulchritudo_SO65	0.301	0.699	0	Vibrio	Vibrionales	FALSE
QS--TGB11.fa	GCF_000764345	Vibrio_navarrensis	0.301	0.699	0	Vibrio	Vibrionales	FALSE
QS--TGB11.fa	GCF_000764355	Vibrio_navarrensis	0.301	0.699	0	Vibrio	Vibrionales	FALSE
QS--TGB11.fa	GCF_000786425	Vibrio_anguillarum	0.301	0.699	0	Vibrio	Vibrionales	FALSE
QS--TGB11.fa	GCF_000798995	Vibrio_sp._ZOR0018	0.301	0.699	0	Vibrio	Vibrionales	FALSE
QS--TGB11.fa	GCF_000818295	Vibrio_campbellii	0.301	0.699	0	Vibrio	Vibrionales	FALSE
QS--TGB11.fa	GCF_000818315	Vibrio_campbellii	0.301	0.699	0	Vibrio	Vibrionales	FALSE
QS--TGB11.fa	GCF_000818335	Vibrio_campbellii	0.301	0.699	0	Vibrio	Vibrionales	FALSE
QS--TGB11.fa	GCF_000818455	Vibrio_hyugaensis	0.301	0.699	0	Vibrio	Vibrionales	FALSE
QS--TGB11.fa	GCF_000829635	Vibrio_owensii	0.301	0.699	0	Vibrio	Vibrionales	FALSE
QS--TGB11.fa	GCF_000953695	Aliivibrio_wodanis	0.301	0.699	0	Aliivibrio	Vibrionales	FALSE
QS--TGB11.fa	GCF_001050595	Vibrio_nigripulchritudo_AM115	0.301	0.699	0	Vibrio	Vibrionales	FALSE
QS--TGB11.fa	GCF_001293185	Photobacterium_leiognathi_subsp._mandapamensis	0.301	0.699	0	Photobacterium	Vibrionales	FALSE
QS--TGB11.fa	GCF_001402495	Vibrio_metoecus	0.301	0.699	0	Vibrio	Vibrionales	FALSE
QS--TGB11.fa	GCF_001558075	Photobacterium_leiognathi_subsp._mandapamensis	0.301	0.699	0	Photobacterium	Vibrionales	FALSE
QS--TGB11.fa	GCF_001558475	Vibrio_mimicus	0.301	0.699	0	Vibrio	Vibrionales	FALSE
QS--TGB11.fa	GCF_001690985	Aliivibrio_sp._1S175	0.301	0.699	0	Aliivibrio	Vibrionales	FALSE
QS--TGB11.fa	GCF_001691025	Aliivibrio_sp._1S165	0.301	0.699	0	Aliivibrio	Vibrionales	FALSE
QS--TGB11.fa	GCF_001691065	Aliivibrio_sp._1S128	0.301	0.699	0	Aliivibrio	Vibrionales	FALSE
QS--TGB11.fa	GCF_001767355	Vibrio_mimicus	0.301	0.699	0	Vibrio	Vibrionales	FALSE
QS--TGB11.fa	GCF_002140055	Vibrio_campbellii	0.301	0.699	0	Vibrio	Vibrionales	FALSE
QS--TGB11.fa	GCF_002157735	Vibrio_sp._CA-1004	0.301	0.699	0	Vibrio	Vibrionales	FALSE
QS--TGB11.fa	GCF_002163755	Vibrio_campbellii_CAIM_519_=_NBRC_15631	0.301	0.699	0	Vibrio	Vibrionales	FALSE
QS--TGB11.fa	GCF_002211505	Vibrio_anguillarum	0.301	0.699	0	Vibrio	Vibrionales	FALSE
QS--TGB11.fa	GCF_002211985	Vibrio_anguillarum	0.301	0.699	0	Vibrio	Vibrionales	FALSE
QS--TGB11.fa	GCF_002212025	Vibrio_anguillarum	0.301	0.699	0	Vibrio	Vibrionales	FALSE
QS--TGB11.fa	GCF_002214395	Vibrio_rotiferianus	0.301	0.699	0	Vibrio	Vibrionales	FALSE
QS--TGB11.fa	GCF_002241075	Vibrio_sp._V04_P4A5T148	0.301	0.699	0	Vibrio	Vibrionales	FALSE
QS--TGB11.fa	GCF_002241165	Vibrio_sp._V07_P2A8T137	0.301	0.699	0	Vibrio	Vibrionales	FALSE
QS--TGB11.fa	GCF_002241185	Vibrio_sp._V06_P1A73T115	0.301	0.699	0	Vibrio	Vibrionales	FALSE
QS--TGB11.fa	GCF_002241235	Vibrio_sp._V09_P4A23P171	0.301	0.699	0	Vibrio	Vibrionales	FALSE
QS--TGB11.fa	GCF_002241255	Vibrio_sp._V10_P2A27P122	0.301	0.699	0	Vibrio	Vibrionales	FALSE
QS--TGB11.fa	GCF_002241275	Vibrio_sp._V12_P9A6T4	0.301	0.699	0	Vibrio	Vibrionales	FALSE
QS--TGB11.fa	GCF_002241285	Vibrio_sp._V14_P6S14T42	0.301	0.699	0	Vibrio	Vibrionales	FALSE
QS--TGB11.fa	GCF_002241335	Vibrio_sp._V17_P4S1T151	0.301	0.699	0	Vibrio	Vibrionales	FALSE
QS--TGB11.fa	GCF_002241355	Vibrio_sp._V15_P4S5T153	0.301	0.699	0	Vibrio	Vibrionales	FALSE
QS--TGB11.fa	GCF_002241365	Vibrio_sp._V18_P1S4T112	0.301	0.699	0	Vibrio	Vibrionales	FALSE
QS--TGB11.fa	GCF_002241375	Vibrio_sp._V19_P1S1T109	0.301	0.699	0	Vibrio	Vibrionales	FALSE
QS--TGB11.fa	GCF_002241405	Vibrio_sp._V20_P4S3T152	0.301	0.699	0	Vibrio	Vibrionales	FALSE
QS--TGB11.fa	GCF_000013665	Saccharophagus_degradans_2-40	0.3533	0.6467	0	Saccharophagus	Cellvibrionales	TRUE
QS--TGB11.fa	GCF_000017245	Actinobacillus_succinogenes_130Z	0.3533	0.6467	0	Actinobacillus	Pasteurellales	TRUE
QS--TGB11.fa	GCF_000026985	Erwinia_pyrifoliae_DSM_12163	0.3533	0.6467	0	Erwinia	Enterobacterales	TRUE
QS--TGB11.fa	GCF_000152885	Idiomarina_baltica_OS145	0.3533	0.6467	0	Idiomarina	Alteromonadales	TRUE
QS--TGB11.fa	GCF_000156395	Providencia_rustigianii_DSM_4541	0.3533	0.6467	0	Providencia	Enterobacterales	TRUE
QS--TGB11.fa	GCF_000167095	Actinobacillus_pleuropneumoniae_serovar_1_str._4074	0.3533	0.6467	0	Actinobacillus	Pasteurellales	TRUE
QS--TGB11.fa	GCF_000173415	Providencia_alcalifaciens_DSM_30120	0.3533	0.6467	0	Providencia	Enterobacterales	TRUE
QS--TGB11.fa	GCF_000188255	Actinobacillus_ureae_ATCC_25976	0.3533	0.6467	0	Actinobacillus	Pasteurellales	TRUE
QS--TGB11.fa	GCF_000191405	Haemophilus_parainfluenzae_ATCC_33392	0.3533	0.6467	0	Haemophilus	Pasteurellales	TRUE
QS--TGB11.fa	GCF_000193915	Shigella_boydii_ATCC_9905	0.3533	0.6467	0	Shigella	Enterobacterales	TRUE
QS--TGB11.fa	GCF_000214035	Methyloversatilis_universalis_FAM5	0.3533	0.6467	0	Methyloversatilis	Nitrosomonadales	TRUE
QS--TGB11.fa	GCF_000238795	Haemophilus_sputorum_CCUG_13788	0.3533	0.6467	0	Haemophilus	Pasteurellales	TRUE
QS--TGB11.fa	GCF_000281085	Catenovulum_agarivorans_YM01	0.3533	0.6467	0	Catenovulum	Alteromonadales	TRUE
QS--TGB11.fa	GCF_000310185	Thauera_aminoaromatica_S2	0.3533	0.6467	0	Thauera	Rhodocyclales	TRUE
QS--TGB11.fa	GCF_000312045	Noviherbaspirillum_massiliense_JC206	0.3533	0.6467	0	Noviherbaspirillum	Burkholderiales	TRUE
QS--TGB11.fa	GCF_000312485	Yersinia_massiliensis_CCUG_53443	0.3533	0.6467	0	Yersinia	Enterobacterales	TRUE
QS--TGB11.fa	GCF_000314955	Paraglaciecola_chathamensis_S18K6	0.3533	0.6467	0	Paraglaciecola	Alteromonadales	TRUE
QS--TGB11.fa	GCF_000321045	Enterobacter_massiliensis_JC163	0.3533	0.6467	0	Enterobacter	Enterobacterales	TRUE
QS--TGB11.fa	GCF_000365305	Dickeya_dianthicola_NCPPB_453	0.3533	0.6467	0	Dickeya	Enterobacterales	TRUE
QS--TGB11.fa	GCF_000367845	Aeromonas_diversa_CDC_2478-85	0.3533	0.6467	0	Aeromonas	Aeromonadales	TRUE
QS--TGB11.fa	GCF_000372885	Methyloversatilis_thermotolerans	0.3533	0.6467	0	Methyloversatilis	Nitrosomonadales	TRUE
QS--TGB11.fa	GCF_000374105	Kangiella_aquimarina_DSM_16071	0.3533	0.6467	0	Kangiella	Oceanospirillales	TRUE
QS--TGB11.fa	GCF_000374805	Chitiniphilus_shinanonensis_DSM_23277	0.3533	0.6467	0	Chitiniphilus	Neisseriales	TRUE
QS--TGB11.fa	GCF_000378965	Thioalkalivibrio_thiocyanodenitrificans_ARhD_1	0.3533	0.6467	0	Thioalkalivibrio	Chromatiales	TRUE
QS--TGB11.fa	GCF_000379525	Lamprocystis_purpurea_DSM_4197	0.3533	0.6467	0	Lamprocystis	Chromatiales	TRUE
QS--TGB11.fa	GCF_000379845	Moraxella_boevrei_DSM_14165	0.3533	0.6467	0	Moraxella	Pseudomonadales	TRUE
QS--TGB11.fa	GCF_000381965	Oceanimonas_smirnovii_ATCC_BAA-899	0.3533	0.6467	0	Oceanimonas	Aeromonadales	TRUE
QS--TGB11.fa	GCF_000382165	Rheinheimera_perlucida_DSM_18276	0.3533	0.6467	0	Rheinheimera	Chromatiales	TRUE
QS--TGB11.fa	GCF_000406105	Dickeya_chrysanthemi_NCPPB_402	0.3533	0.6467	0	Dickeya	Enterobacterales	TRUE
QS--TGB11.fa	GCF_000406145	Dickeya_dadantii_NCPPB_898	0.3533	0.6467	0	Dickeya	Enterobacterales	TRUE
QS--TGB11.fa	GCF_000406165	Dickeya_zeae_NCPPB_2538	0.3533	0.6467	0	Dickeya	Enterobacterales	TRUE
QS--TGB11.fa	GCF_000420325	Spongiibacter_tropicus_DSM_19543	0.3533	0.6467	0	Spongiibacter	Cellvibrionales	TRUE
QS--TGB11.fa	GCF_000422645	Ferrimonas_futtsuensis_DSM_18154	0.3533	0.6467	0	Ferrimonas	Alteromonadales	TRUE
QS--TGB11.fa	GCF_000422665	Ferrimonas_senticii_DSM_18821	0.3533	0.6467	0	Ferrimonas	Alteromonadales	TRUE
QS--TGB11.fa	GCF_000423345	Marinimicrobium_agarilyticum_DSM_16975	0.3533	0.6467	0	Marinimicrobium	Cellvibrionales	TRUE
QS--TGB11.fa	GCF_000425405	Ferrimonas_kyonanensis_DSM_18153	0.3533	0.6467	0	Ferrimonas	Alteromonadales	TRUE
QS--TGB11.fa	GCF_000425725	Halomonas_halocynthiae_DSM_14573	0.3533	0.6467	0	Halomonas	Oceanospirillales	TRUE
QS--TGB11.fa	GCF_000427805	Budvicia_aquatica_DSM_5075_=_ATCC_35567	0.3533	0.6467	0	Budvicia	Enterobacterales	TRUE
QS--TGB11.fa	GCF_000429505	Aliagarivorans_taiwanensis_DSM_22990	0.3533	0.6467	0	Aliagarivorans	Alteromonadales	TRUE
QS--TGB11.fa	GCF_000439085	Leminorella_grimontii_ATCC_33999_=_DSM_5078	0.3533	0.6467	0	Leminorella	Enterobacterales	TRUE
QS--TGB11.fa	GCF_000466945	Novosphingobium_tardaugens_NBRC_16725	0.3533	0.6467	0	Novosphingobium	Sphingomonadales	TRUE
QS--TGB11.fa	GCF_000474215	Edwardsiella_hoshinae_NBRC_105699_=_ATCC_33379	0.3533	0.6467	0	Edwardsiella	Enterobacterales	TRUE
QS--TGB11.fa	GCF_000478365	Herbaspirillum_huttiense_subsp._putei_IAM_15032	0.3533	0.6467	0	Herbaspirillum	Burkholderiales	TRUE
QS--TGB11.fa	GCF_000485795	Shewanella_decolorationis_S12	0.3533	0.6467	0	Shewanella	Alteromonadales	TRUE
QS--TGB11.fa	GCF_000508165	Marinomonas_profundimaris	0.3533	0.6467	0	Marinomonas	Oceanospirillales	TRUE
QS--TGB11.fa	GCF_000518605	Shewanella_fidelis_ATCC_BAA-318	0.3533	0.6467	0	Shewanella	Alteromonadales	TRUE
QS--TGB11.fa	GCF_000527135	Methyloversatilis_discipulorum	0.3533	0.6467	0	Methyloversatilis	Nitrosomonadales	TRUE
QS--TGB11.fa	GCF_000582515	Yersinia_similis	0.3533	0.6467	0	Yersinia	Enterobacterales	TRUE
QS--TGB11.fa	GCF_000591415	Cobetia_crustatorum	0.3533	0.6467	0	Cobetia	Oceanospirillales	TRUE
QS--TGB11.fa	GCF_000599985	Gilliamella_apicola	0.3533	0.6467	0	Gilliamella	Orbales	TRUE
QS--TGB11.fa	GCF_000621325	Thiothrix_lacustris_DSM_21227	0.3533	0.6467	0	Thiothrix	Thiotrichales	TRUE
QS--TGB11.fa	GCF_000661975	Pantoea_ananatis_LMG_2665	0.3533	0.6467	0	Pantoea	Enterobacterales	TRUE
QS--TGB11.fa	GCF_000696305	Moraxella_bovoculi_237	0.3533	0.6467	0	Moraxella	Pseudomonadales	TRUE
QS--TGB11.fa	GCF_000711875	Andreprevotia_chitinilytica_DSM_18519	0.3533	0.6467	0	Andreprevotia	Neisseriales	TRUE
QS--TGB11.fa	GCF_000749845	Pectobacterium_betavasculorum	0.3533	0.6467	0	Pectobacterium	Enterobacterales	TRUE
QS--TGB11.fa	GCF_000754805	Yersinia_frederiksenii_ATCC_33641	0.3533	0.6467	0	Yersinia	Enterobacterales	TRUE
QS--TGB11.fa	GCF_000754815	Yersinia_ruckeri_ATCC_29473	0.3533	0.6467	0	Yersinia	Enterobacterales	TRUE
QS--TGB11.fa	GCF_000759345	Halomonas_xinjiangensis	0.3533	0.6467	0	Halomonas	Oceanospirillales	TRUE
QS--TGB11.fa	GCF_000759795	Escherichia_vulneris_NBRC_102420	0.3533	0.6467	0	Escherichia	Enterobacterales	TRUE
QS--TGB11.fa	GCF_000764645	Aeromonas_finlandiensis	0.3533	0.6467	0	Aeromonas	Aeromonadales	TRUE
QS--TGB11.fa	GCF_000768355	Lysobacter_daejeonensis_GH1-9	0.3533	0.6467	0	Lysobacter	Xanthomonadales	TRUE
QS--TGB11.fa	GCF_000769985	Lysobacter_defluvii_IMMIB_APB-9_=_DSM_18482	0.3533	0.6467	0	Lysobacter	Xanthomonadales	TRUE
QS--TGB11.fa	GCF_000770305	Erwinia_oleae	0.3533	0.6467	0	Erwinia	Enterobacterales	TRUE
QS--TGB11.fa	GCF_000788395	Pseudoalteromonas_piratica	0.3533	0.6467	0	Pseudoalteromonas	Alteromonadales	TRUE
QS--TGB11.fa	GCF_000807275	Frischella_perrara	0.3533	0.6467	0	Frischella	Orbales	TRUE
QS--TGB11.fa	GCF_000819805	Aeromonas_diversa_CDC_2478-85	0.3533	0.6467	0	Aeromonas	Aeromonadales	TRUE
QS--TGB11.fa	GCF_000819885	Aeromonas_fluvialis	0.3533	0.6467	0	Aeromonas	Aeromonadales	TRUE
QS--TGB11.fa	GCF_000820145	Aeromonas_sobria	0.3533	0.6467	0	Aeromonas	Aeromonadales	TRUE
QS--TGB11.fa	GCF_000820225	Aeromonas_veronii_bv._veronii	0.3533	0.6467	0	Aeromonas	Aeromonadales	TRUE
QS--TGB11.fa	GCF_000827595	Necropsobacter_massiliensis	0.3533	0.6467	0	Necropsobacter	Pasteurellales	TRUE
QS--TGB11.fa	GCF_000948975	Thalassomonas_actiniarum	0.3533	0.6467	0	Thalassomonas	Alteromonadales	TRUE
QS--TGB11.fa	GCF_000948985	Thalassomonas_viridans	0.3533	0.6467	0	Thalassomonas	Alteromonadales	TRUE
QS--TGB11.fa	GCF_000953855	Mizugakiibacter_sediminis	0.3533	0.6467	0	Mizugakiibacter	Xanthomonadales	TRUE
QS--TGB11.fa	GCF_000971275	Devosia_psychrophila	0.3533	0.6467	0	Devosia	Rhizobiales	TRUE
QS--TGB11.fa	GCF_000973625	Polynucleobacter_duraquae	0.3533	0.6467	0	Polynucleobacter	Burkholderiales	TRUE
QS--TGB11.fa	GCF_001043175	Marinobacter_psychrophilus	0.3533	0.6467	0	Marinobacter	Alteromonadales	TRUE
QS--TGB11.fa	GCF_001050375	Catenovulum_maritimum	0.3533	0.6467	0	Catenovulum	Alteromonadales	TRUE
QS--TGB11.fa	GCF_001053095	Yersinia_similis	0.3533	0.6467	0	Yersinia	Enterobacterales	TRUE
QS--TGB11.fa	GCF_001189915	Herbaspirillum_autotrophicum	0.3533	0.6467	0	Herbaspirillum	Burkholderiales	TRUE
QS--TGB11.fa	GCF_001418205	Marinomonas_fungiae	0.3533	0.6467	0	Marinomonas	Oceanospirillales	TRUE
QS--TGB11.fa	GCF_001439735	Pseudomonas_paralactis	0.3533	0.6467	0	Pseudomonas	Pseudomonadales	TRUE
QS--TGB11.fa	GCF_001465295	Pseudoalteromonas_translucida_KMM_520	0.3533	0.6467	0	Pseudoalteromonas	Alteromonadales	TRUE
QS--TGB11.fa	GCF_001484765	Erwinia_teleogrylli	0.3533	0.6467	0	Erwinia	Enterobacterales	TRUE
QS--TGB11.fa	GCF_001521715	Enterobacter_asburiae	0.3533	0.6467	0	Enterobacter	Enterobacterales	TRUE
QS--TGB11.fa	GCF_001545035	Burkholderia_glebae	0.3533	0.6467	0	Burkholderia	Burkholderiales	TRUE
QS--TGB11.fa	GCF_001586165	Obesumbacterium_proteus	0.3533	0.6467	0	Obesumbacterium	Enterobacterales	TRUE
QS--TGB11.fa	GCF_001597735	Neptuniibacter_pectenicola	0.3533	0.6467	0	Neptuniibacter	Oceanospirillales	TRUE
QS--TGB11.fa	GCF_001598315	Kluyvera_intermedia_NBRC_102594_=_ATCC_33110	0.3533	0.6467	0	Kluyvera	Enterobacterales	TRUE
QS--TGB11.fa	GCF_001636015	Moraxella_ovis	0.3533	0.6467	0	Moraxella	Pseudomonadales	TRUE
QS--TGB11.fa	GCF_001641285	Dyella_thiooxydans	0.3533	0.6467	0	Dyella	Xanthomonadales	TRUE
QS--TGB11.fa	GCF_001654965	Proteus_hauseri_ATCC_700826	0.3533	0.6467	0	Proteus	Enterobacterales	TRUE
QS--TGB11.fa	GCF_001655035	Obesumbacterium_proteus_ATCC_12841	0.3533	0.6467	0	Obesumbacterium	Enterobacterales	TRUE
QS--TGB11.fa	GCF_001655675	Mangrovibacter_phragmitis	0.3533	0.6467	0	Mangrovibacter	Enterobacterales	TRUE
QS--TGB11.fa	GCF_001661495	Pseudoalteromonas_prydzensis	0.3533	0.6467	0	Pseudoalteromonas	Alteromonadales	TRUE
QS--TGB11.fa	GCF_001676155	Morganella_psychrotolerans	0.3533	0.6467	0	Morganella	Enterobacterales	TRUE
QS--TGB11.fa	GCF_001682385	Azoarcus_olearius	0.3533	0.6467	0	Azoarcus	Rhodocyclales	TRUE
QS--TGB11.fa	GCF_001708405	Kangiella_sediminilitoris	0.3533	0.6467	0	Kangiella	Oceanospirillales	TRUE
QS--TGB11.fa	GCF_001730645	Pseudomonas_salomonii	0.3533	0.6467	0	Pseudomonas	Pseudomonadales	TRUE
QS--TGB11.fa	GCF_001742145	Pectobacterium_parmentieri	0.3533	0.6467	0	Pectobacterium	Enterobacterales	TRUE
QS--TGB11.fa	GCF_001757105	Alteromonas_confluentis	0.3533	0.6467	0	Alteromonas	Alteromonadales	TRUE
QS--TGB11.fa	GCF_001758465	Alteromonas_lipolytica	0.3533	0.6467	0	Alteromonas	Alteromonadales	TRUE
QS--TGB11.fa	GCF_001831495	Thalassotalea_crassostreae	0.3533	0.6467	0	Thalassotalea	Alteromonadales	TRUE
QS--TGB11.fa	GCF_001854475	Pseudoalteromonas_byunsanensis	0.3533	0.6467	0	Pseudoalteromonas	Alteromonadales	TRUE
QS--TGB11.fa	GCF_001953795	Chromobacterium_pseudoviolaceum	0.3533	0.6467	0	Chromobacterium	Neisseriales	TRUE
QS--TGB11.fa	GCF_001983995	Halioglobus_japonicus	0.3533	0.6467	0	Halioglobus	Cellvibrionales	TRUE
QS--TGB11.fa	GCF_001999305	Rodentibacter_myodis	0.3533	0.6467	0	Rodentibacter	Pasteurellales	TRUE
QS--TGB11.fa	GCF_002009015	Microbulbifer_mangrovi	0.3533	0.6467	0	Microbulbifer	Cellvibrionales	TRUE
QS--TGB11.fa	GCF_002014855	Moraxella_porci_DSM_25326	0.3533	0.6467	0	Moraxella	Pseudomonadales	TRUE
QS--TGB11.fa	GCF_002093665	Rouxiella_badensis	0.3533	0.6467	0	Rouxiella	Enterobacterales	TRUE
QS--TGB11.fa	GCF_002095315	Pantoea_conspicua	0.3533	0.6467	0	Pantoea	Enterobacterales	TRUE
QS--TGB11.fa	GCF_002095475	Pantoea_rwandensis	0.3533	0.6467	0	Pantoea	Enterobacterales	TRUE
QS--TGB11.fa	GCF_002095575	Pantoea_septica	0.3533	0.6467	0	Pantoea	Enterobacterales	TRUE
QS--TGB11.fa	GCF_002104455	Colwellia_chukchiensis	0.3533	0.6467	0	Colwellia	Alteromonadales	TRUE
QS--TGB11.fa	GCF_002111595	Lonsdalea_quercina_subsp._britannica	0.3533	0.6467	0	Lonsdalea	Enterobacterales	TRUE
QS--TGB11.fa	GCF_002117105	Oceanicoccus_sagamiensis	0.3533	0.6467	0	Oceanicoccus	Cellvibrionales	TRUE
QS--TGB11.fa	GCF_002165625	Neiella_marina	0.3533	0.6467	0	Neiella	N/A	TRUE
QS--TGB11.fa	GCF_002213425	Herbaspirillum_aquaticum	0.3533	0.6467	0	Herbaspirillum	Burkholderiales	TRUE
QS--TGB11.fa	GCF_002221505	Pseudoalteromonas_nigrifaciens	0.3533	0.6467	0	Pseudoalteromonas	Alteromonadales	TRUE
QS--TGB11.fa	GCF_002221525	Pseudoalteromonas_espejiana	0.3533	0.6467	0	Pseudoalteromonas	Alteromonadales	TRUE
QS--TGB11.fa	GCF_900094795	Kosakonia_oryziphila	0.3533	0.6467	0	Kosakonia	Enterobacterales	TRUE
QS--TGB11.fa	GCF_900099785	Pseudomonas_panipatensis	0.3533	0.6467	0	Pseudomonas	Pseudomonadales	TRUE
QS--TGB11.fa	GCF_900100995	Kosakonia_sacchari	0.3533	0.6467	0	Kosakonia	Enterobacterales	TRUE
QS--TGB11.fa	GCF_900102855	Thiohalomonas_denitrificans	0.3533	0.6467	0	Thiohalomonas	Chromatiales	TRUE
QS--TGB11.fa	GCF_900107155	Pseudomonas_salomonii	0.3533	0.6467	0	Pseudomonas	Pseudomonadales	TRUE
QS--TGB11.fa	GCF_900107235	Citreimonas_salinaria	0.3533	0.6467	0	Citreimonas	Rhodobacterales	TRUE
QS--TGB11.fa	GCF_900107855	Marinobacterium_georgiense_DSM_11526	0.3533	0.6467	0	Marinobacterium	Oceanospirillales	TRUE
QS--TGB11.fa	GCF_900108915	Pseudospirillum_japonicum	0.3533	0.6467	0	Pseudospirillum	Oceanospirillales	TRUE
QS--TGB11.fa	GCF_900109495	Ectothiorhodospira_marina	0.3533	0.6467	0	Ectothiorhodospira	Chromatiales	TRUE
QS--TGB11.fa	GCF_900109735	Pseudomonas_hussainii	0.3533	0.6467	0	Pseudomonas	Pseudomonadales	TRUE
QS--TGB11.fa	GCF_900110925	Pseudomonas_cuatrocienegasensis	0.3533	0.6467	0	Pseudomonas	Pseudomonadales	TRUE
QS--TGB11.fa	GCF_900110965	Ectothiorhodospira_magna	0.3533	0.6467	0	Ectothiorhodospira	Chromatiales	TRUE
QS--TGB11.fa	GCF_900112505	Devosia_psychrophila	0.3533	0.6467	0	Devosia	Rhizobiales	TRUE
QS--TGB11.fa	GCF_900116545	Devosia_crocina	0.3533	0.6467	0	Devosia	Rhizobiales	TRUE
QS--TGB11.fa	GCF_900116895	Idiomarina_donghaiensis	0.3533	0.6467	0	Idiomarina	Alteromonadales	TRUE
QS--TGB11.fa	GCF_900129255	Halomonas_meridiana	0.3533	0.6467	0	Halomonas	Oceanospirillales	TRUE
QS--TGB11.fa	GCF_900129905	Ferrimonas_marina	0.3533	0.6467	0	Ferrimonas	Alteromonadales	TRUE
QS--TGB11.fa	GCF_900130115	Nissabacter_archeti	0.3533	0.6467	0	Nissabacter	Enterobacterales	TRUE
QS--TGB11.fa	GCF_900187985	Methylobacillus_rhizosphaerae	0.3533	0.6467	0	Methylobacillus	Nitrosomonadales	TRUE
QS--TGB11.fa	GCF_000154025	Vibrio_campbellii_HY01	0.3066	0.6934	0	Vibrio	Vibrionales	FALSE
QS--TGB11.fa	GCF_000174235	Vibrio_albensis_VL426	0.3066	0.6934	0	Vibrio	Vibrionales	FALSE
QS--TGB11.fa	GCF_000176415	Vibrio_mimicus_VM223	0.3066	0.6934	0	Vibrio	Vibrionales	FALSE
QS--TGB11.fa	GCF_000196495	Aliivibrio_salmonicida_LFI1238	0.3066	0.6934	0	Aliivibrio	Vibrionales	FALSE
QS--TGB11.fa	GCF_000211495	Photobacterium_leiognathi_subsp._mandapamensis_svers.1.1.	0.3066	0.6934	0	Photobacterium	Vibrionales	FALSE
QS--TGB11.fa	GCF_000259295	Vibrio_tubiashii_NCIMB_1337_=_ATCC_19106	0.3066	0.6934	0	Vibrio	Vibrionales	FALSE
QS--TGB11.fa	GCF_000272205	Vibrio_crassostreae_9ZC88	0.3066	0.6934	0	Vibrio	Vibrionales	FALSE
QS--TGB11.fa	GCF_000272305	Vibrio_splendidus_1S-124	0.3066	0.6934	0	Vibrio	Vibrionales	FALSE
QS--TGB11.fa	GCF_000272405	Vibrio_tasmaniensis_1F-187	0.3066	0.6934	0	Vibrio	Vibrionales	FALSE
QS--TGB11.fa	GCF_000286935	Aliivibrio_logei_5S-186	0.3066	0.6934	0	Aliivibrio	Vibrionales	FALSE
QS--TGB11.fa	GCF_000287035	Vibrio_genomosp._F10_str._9ZC157	0.3066	0.6934	0	Vibrio	Vibrionales	FALSE
QS--TGB11.fa	GCF_000287055	Vibrio_genomosp._F10_str._ZF-129	0.3066	0.6934	0	Vibrio	Vibrionales	FALSE
QS--TGB11.fa	GCF_000287075	Vibrio_ordalii_FF-167	0.3066	0.6934	0	Vibrio	Vibrionales	FALSE
QS--TGB11.fa	GCF_000287115	Vibrio_ordalii_FS-144	0.3066	0.6934	0	Vibrio	Vibrionales	FALSE
QS--TGB11.fa	GCF_000305715	Vibrio_sp._HENC-01	0.3066	0.6934	0	Vibrio	Vibrionales	FALSE
QS--TGB11.fa	GCF_000316925	Vibrio_sp._712i1	0.3066	0.6934	0	Vibrio	Vibrionales	FALSE
QS--TGB11.fa	GCF_000354175	Vibrio_alginolyticus_NBRC_15630_=_ATCC_17749	0.3066	0.6934	0	Vibrio	Vibrionales	FALSE
QS--TGB11.fa	GCF_000400225	Vibrio_owensii_ATCC_25919	0.3066	0.6934	0	Vibrio	Vibrionales	FALSE
QS--TGB11.fa	GCF_000400305	Vibrio_harveyi_NBRC_15634_=_ATCC_14126	0.3066	0.6934	0	Vibrio	Vibrionales	FALSE
QS--TGB11.fa	GCF_000400385	Vibrio_owensii_CAIM_1854_=_LMG_25443	0.3066	0.6934	0	Vibrio	Vibrionales	FALSE
QS--TGB11.fa	GCF_000400405	Vibrio_rotiferianus_CAIM_577_=_LMG_21460	0.3066	0.6934	0	Vibrio	Vibrionales	FALSE
QS--TGB11.fa	GCF_000723485	Vibrio_nigripulchritudo_MADA3029	0.3066	0.6934	0	Vibrio	Vibrionales	FALSE
QS--TGB11.fa	GCF_000742455	Vibrio_sp._OY15	0.3066	0.6934	0	Vibrio	Vibrionales	FALSE
QS--TGB11.fa	GCF_000746665	Vibrio_vulnificus	0.3066	0.6934	0	Vibrio	Vibrionales	FALSE
QS--TGB11.fa	GCF_000754645	Vibrio_fluvialis_560	0.3066	0.6934	0	Vibrio	Vibrionales	FALSE
QS--TGB11.fa	GCF_000764335	Vibrio_navarrensis	0.3066	0.6934	0	Vibrio	Vibrionales	FALSE
QS--TGB11.fa	GCF_000817825	Vibrio_owensii_47666-1	0.3066	0.6934	0	Vibrio	Vibrionales	FALSE
QS--TGB11.fa	GCF_000818275	Vibrio_owensii	0.3066	0.6934	0	Vibrio	Vibrionales	FALSE
QS--TGB11.fa	GCF_000818375	Vibrio_harveyi	0.3066	0.6934	0	Vibrio	Vibrionales	FALSE
QS--TGB11.fa	GCF_000818715	Vibrio_jasicida	0.3066	0.6934	0	Vibrio	Vibrionales	FALSE
QS--TGB11.fa	GCF_000829615	Vibrio_jasicida	0.3066	0.6934	0	Vibrio	Vibrionales	FALSE
QS--TGB11.fa	GCF_000950015	Photobacterium_angustum	0.3066	0.6934	0	Photobacterium	Vibrionales	FALSE
QS--TGB11.fa	GCF_000950025	Photobacterium_angustum	0.3066	0.6934	0	Photobacterium	Vibrionales	FALSE
QS--TGB11.fa	GCF_000950085	Photobacterium_angustum	0.3066	0.6934	0	Photobacterium	Vibrionales	FALSE
QS--TGB11.fa	GCF_000950155	Photobacterium_angustum	0.3066	0.6934	0	Photobacterium	Vibrionales	FALSE
QS--TGB11.fa	GCF_000950185	Photobacterium_angustum	0.3066	0.6934	0	Photobacterium	Vibrionales	FALSE
QS--TGB11.fa	GCF_000950215	Photobacterium_angustum	0.3066	0.6934	0	Photobacterium	Vibrionales	FALSE
QS--TGB11.fa	GCF_000950225	Photobacterium_angustum	0.3066	0.6934	0	Photobacterium	Vibrionales	FALSE
QS--TGB11.fa	GCF_000950255	Photobacterium_angustum	0.3066	0.6934	0	Photobacterium	Vibrionales	FALSE
QS--TGB11.fa	GCF_000950275	Photobacterium_angustum	0.3066	0.6934	0	Photobacterium	Vibrionales	FALSE
QS--TGB11.fa	GCF_000950435	Photobacterium_leiognathi	0.3066	0.6934	0	Photobacterium	Vibrionales	FALSE
QS--TGB11.fa	GCF_000967475	Vibrio_nigripulchritudo	0.3066	0.6934	0	Vibrio	Vibrionales	FALSE
QS--TGB11.fa	GCF_001188205	Vibrio_sp._VPAP30	0.3066	0.6934	0	Vibrio	Vibrionales	FALSE
QS--TGB11.fa	GCF_001192695	Vibrio_harveyi	0.3066	0.6934	0	Vibrio	Vibrionales	FALSE
QS--TGB11.fa	GCF_001310575	Vibrio_owensii	0.3066	0.6934	0	Vibrio	Vibrionales	FALSE
QS--TGB11.fa	GCF_001402165	Vibrio_metoecus	0.3066	0.6934	0	Vibrio	Vibrionales	FALSE
QS--TGB11.fa	GCF_001469735	Vibrio_alginolyticus	0.3066	0.6934	0	Vibrio	Vibrionales	FALSE
QS--TGB11.fa	GCF_001557785	Aliivibrio_wodanis	0.3066	0.6934	0	Aliivibrio	Vibrionales	FALSE
QS--TGB11.fa	GCF_001557835	Aliivibrio_wodanis	0.3066	0.6934	0	Aliivibrio	Vibrionales	FALSE
QS--TGB11.fa	GCF_001557865	Aliivibrio_wodanis	0.3066	0.6934	0	Aliivibrio	Vibrionales	FALSE
QS--TGB11.fa	GCF_001557915	Aliivibrio_wodanis	0.3066	0.6934	0	Aliivibrio	Vibrionales	FALSE
QS--TGB11.fa	GCF_001557935	Aliivibrio_wodanis	0.3066	0.6934	0	Aliivibrio	Vibrionales	FALSE
QS--TGB11.fa	GCF_001557995	Aliivibrio_wodanis	0.3066	0.6934	0	Aliivibrio	Vibrionales	FALSE
QS--TGB11.fa	GCF_001558515	Vibrio_vulnificus	0.3066	0.6934	0	Vibrio	Vibrionales	FALSE
QS--TGB11.fa	GCF_001660505	Vibrio_anguillarum	0.3066	0.6934	0	Vibrio	Vibrionales	FALSE
QS--TGB11.fa	GCF_001675945	Vibrio_sp._UCD-FRSSP16_10	0.3066	0.6934	0	Vibrio	Vibrionales	FALSE
QS--TGB11.fa	GCF_001676025	Vibrio_sp._UCD-FRSSP16_30	0.3066	0.6934	0	Vibrio	Vibrionales	FALSE
QS--TGB11.fa	GCF_001676065	Photobacterium_aquimaris	0.3066	0.6934	0	Photobacterium	Vibrionales	FALSE
QS--TGB11.fa	GCF_001676075	Photobacterium_aquimaris	0.3066	0.6934	0	Photobacterium	Vibrionales	FALSE
QS--TGB11.fa	GCF_001676135	Photobacterium_phosphoreum	0.3066	0.6934	0	Photobacterium	Vibrionales	FALSE
QS--TGB11.fa	GCF_001676195	Photobacterium_phosphoreum	0.3066	0.6934	0	Photobacterium	Vibrionales	FALSE
QS--TGB11.fa	GCF_001676275	Photobacterium_phosphoreum	0.3066	0.6934	0	Photobacterium	Vibrionales	FALSE
QS--TGB11.fa	GCF_001677275	Vibrio_breoganii	0.3066	0.6934	0	Vibrio	Vibrionales	FALSE
QS--TGB11.fa	GCF_001679745	Vibrio_alginolyticus	0.3066	0.6934	0	Vibrio	Vibrionales	FALSE
QS--TGB11.fa	GCF_001691055	Aliivibrio_logei	0.3066	0.6934	0	Aliivibrio	Vibrionales	FALSE
QS--TGB11.fa	GCF_001718015	Vibrio_anguillarum	0.3066	0.6934	0	Vibrio	Vibrionales	FALSE
QS--TGB11.fa	GCF_001858245	Vibrio_rotiferianus	0.3066	0.6934	0	Vibrio	Vibrionales	FALSE
QS--TGB11.fa	GCF_001908435	Vibrio_harveyi	0.3066	0.6934	0	Vibrio	Vibrionales	FALSE
QS--TGB11.fa	GCF_001922905	Cronobacter_turicensis	0.3066	0.6934	0	Cronobacter	Enterobacterales	FALSE
QS--TGB11.fa	GCF_001974575	Vibrio_sp._10N.261.45.E1	0.3066	0.6934	0	Vibrio	Vibrionales	FALSE
QS--TGB11.fa	GCF_001991055	Vibrio_campbellii	0.3066	0.6934	0	Vibrio	Vibrionales	FALSE
QS--TGB11.fa	GCF_001999505	Cronobacter_turicensis	0.3066	0.6934	0	Cronobacter	Enterobacterales	FALSE
QS--TGB11.fa	GCF_002078035	Vibrio_anguillarum	0.3066	0.6934	0	Vibrio	Vibrionales	FALSE
QS--TGB11.fa	GCF_002117205	Vibrio_vulnificus	0.3066	0.6934	0	Vibrio	Vibrionales	FALSE
QS--TGB11.fa	GCF_002119505	Vibrio_alginolyticus	0.3066	0.6934	0	Vibrio	Vibrionales	FALSE
QS--TGB11.fa	GCF_002119525	Vibrio_alginolyticus	0.3066	0.6934	0	Vibrio	Vibrionales	FALSE
QS--TGB11.fa	GCF_002119545	Vibrio_alginolyticus	0.3066	0.6934	0	Vibrio	Vibrionales	FALSE
QS--TGB11.fa	GCF_002119565	Vibrio_alginolyticus	0.3066	0.6934	0	Vibrio	Vibrionales	FALSE
QS--TGB11.fa	GCF_002119585	Vibrio_alginolyticus	0.3066	0.6934	0	Vibrio	Vibrionales	FALSE
QS--TGB11.fa	GCF_002142655	Vibrio_campbellii	0.3066	0.6934	0	Vibrio	Vibrionales	FALSE
QS--TGB11.fa	GCF_002149065	Vibrio_alginolyticus	0.3066	0.6934	0	Vibrio	Vibrionales	FALSE
QS--TGB11.fa	GCF_002149085	Vibrio_alginolyticus	0.3066	0.6934	0	Vibrio	Vibrionales	FALSE
QS--TGB11.fa	GCF_002149105	Vibrio_alginolyticus	0.3066	0.6934	0	Vibrio	Vibrionales	FALSE
QS--TGB11.fa	GCF_002204915	Vibrio_vulnificus	0.3066	0.6934	0	Vibrio	Vibrionales	FALSE
QS--TGB11.fa	GCF_002212005	Vibrio_anguillarum	0.3066	0.6934	0	Vibrio	Vibrionales	FALSE
QS--TGB11.fa	GCF_002216685	Vibrio_sp._2521-89	0.3066	0.6934	0	Vibrio	Vibrionales	FALSE
QS--TGB11.fa	GCF_002241265	Vibrio_sp._V11_P1A41T118	0.3066	0.6934	0	Vibrio	Vibrionales	FALSE
QS--TGB11.fa	GCF_900116015	Enterobacter_sp._kpr-6	0.3066	0.6934	0	Enterobacter	Enterobacterales	FALSE
QS--TGB11.fa	GCF_900149295	Vibrio_sp._CECT_9026	0.3066	0.6934	0	Vibrio	Vibrionales	FALSE
QS--TGB11.fa	GCF_900163915	Vibrio_gazogenes	0.3066	0.6934	0	Vibrio	Vibrionales	FALSE
QS--TGB11.fa	GCF_900163965	Vibrio_ruber_DSM_16370	0.3066	0.6934	0	Vibrio	Vibrionales	FALSE
QS--TGB11.fa	GCF_000006745	Vibrio_cholerae_O1_biovar_El_Tor_str._N16961	0.313	0.687	0	Vibrio	Vibrionales	FALSE
QS--TGB11.fa	GCF_000011805	Vibrio_fischeri_ES114	0.313	0.687	0	Aliivibrio	Vibrionales	FALSE
QS--TGB11.fa	GCF_000020865	Edwardsiella_tarda_EIB202	0.313	0.687	0	Edwardsiella	Enterobacterales	FALSE
QS--TGB11.fa	GCF_000021605	Vibrio_cholerae_M66-2	0.313	0.687	0	Vibrio	Vibrionales	FALSE
QS--TGB11.fa	GCF_000022585	Vibrio_cholerae_MJ-1236	0.313	0.687	0	Vibrio	Vibrionales	FALSE
QS--TGB11.fa	GCF_000027085	Citrobacter_rodentium_ICC168	0.313	0.687	0	Citrobacter	Enterobacterales	FALSE
QS--TGB11.fa	GCF_000146305	Edwardsiella_tarda_FL6-60	0.313	0.687	0	Edwardsiella	Enterobacterales	FALSE
QS--TGB11.fa	GCF_000153005	Vibrio_sp._MED222	0.313	0.687	0	Vibrio	Vibrionales	FALSE
QS--TGB11.fa	GCF_000153425	Photobacterium_profundum_3TCK	0.313	0.687	0	Photobacterium	Vibrionales	FALSE
QS--TGB11.fa	GCF_000154865	Providencia_stuartii_ATCC_25827	0.313	0.687	0	Providencia	Enterobacterales	FALSE
QS--TGB11.fa	GCF_000166455	Vibrio_cholerae_O1_str._2010EL-1786	0.313	0.687	0	Vibrio	Vibrionales	FALSE
QS--TGB11.fa	GCF_000175975	Vibrio_mimicus_VM603	0.313	0.687	0	Vibrio	Vibrionales	FALSE
QS--TGB11.fa	GCF_000182685	Vibrio_harveyi_1DA3	0.313	0.687	0	Vibrio	Vibrionales	FALSE
QS--TGB11.fa	GCF_000186485	Serratia_symbiotica_str._Tucson	0.313	0.687	0	Serratia	Enterobacterales	FALSE
QS--TGB11.fa	GCF_000186585	Vibrio_vulnificus_MO6-24/O	0.313	0.687	0	Vibrio	Vibrionales	FALSE
QS--TGB11.fa	GCF_000195065	Vibrio_cholerae_LMA3984-4	0.313	0.687	0	Vibrio	Vibrionales	FALSE
QS--TGB11.fa	GCF_000219175	Candidatus_Moranella_endobia_PCIT	0.313	0.687	0	Candidatus Moranella	Enterobacterales	FALSE
QS--TGB11.fa	GCF_000238735	Citrobacter_freundii_4_7_47CFAA	0.313	0.687	0	Citrobacter	Enterobacterales	FALSE
QS--TGB11.fa	GCF_000259175	Providencia_stuartii_MRSN_2154	0.313	0.687	0	Providencia	Enterobacterales	FALSE
QS--TGB11.fa	GCF_000259935	Vibrio_harveyi_CAIM_1792	0.313	0.687	0	Vibrio	Vibrionales	FALSE
QS--TGB11.fa	GCF_000272045	Vibrio_crassostreae_9ZC13	0.313	0.687	0	Vibrio	Vibrionales	FALSE
QS--TGB11.fa	GCF_000272085	Vibrio_crassostreae_ZF-91	0.313	0.687	0	Vibrio	Vibrionales	FALSE
QS--TGB11.fa	GCF_000272185	Vibrio_crassostreae_9CS106	0.313	0.687	0	Vibrio	Vibrionales	FALSE
QS--TGB11.fa	GCF_000272225	Vibrio_splendidus_ZS-139	0.313	0.687	0	Vibrio	Vibrionales	FALSE
QS--TGB11.fa	GCF_000272365	Vibrio_tasmaniensis_1F-267	0.313	0.687	0	Vibrio	Vibrionales	FALSE
QS--TGB11.fa	GCF_000272425	Vibrio_tasmaniensis_5F-79	0.313	0.687	0	Vibrio	Vibrionales	FALSE
QS--TGB11.fa	GCF_000275645	Vibrio_cholerae_H1	0.313	0.687	0	Vibrio	Vibrionales	FALSE
QS--TGB11.fa	GCF_000275705	Vibrio_harveyi_ZJ0603	0.313	0.687	0	Vibrio	Vibrionales	FALSE
QS--TGB11.fa	GCF_000280495	Kosakonia_radicincitans_DSM_16656	0.313	0.687	0	Kosakonia	Enterobacterales	FALSE
QS--TGB11.fa	GCF_000287195	Vibrio_genomosp._F10_str._9ZB36	0.313	0.687	0	Vibrio	Vibrionales	FALSE
QS--TGB11.fa	GCF_000305755	Vibrio_sp._HENC-03	0.313	0.687	0	Vibrio	Vibrionales	FALSE
QS--TGB11.fa	GCF_000319345	Cronobacter_dublinensis_1210	0.313	0.687	0	Cronobacter	Enterobacterales	FALSE
QS--TGB11.fa	GCF_000338075	Vibrio_cholerae_O1_str._Inaba_G4222	0.313	0.687	0	Vibrio	Vibrionales	FALSE
QS--TGB11.fa	GCF_000342305	Vibrio_vulnificus_VVyb1(BT3)	0.313	0.687	0	Vibrio	Vibrionales	FALSE
QS--TGB11.fa	GCF_000347555	Vibrio_harveyi_AOD131	0.313	0.687	0	Vibrio	Vibrionales	FALSE
QS--TGB11.fa	GCF_000348565	Edwardsiella_piscicida_C07-087	0.313	0.687	0	Edwardsiella	Enterobacterales	FALSE
QS--TGB11.fa	GCF_000364725	Candidatus_Moranella_endobia_PCVAL	0.313	0.687	0	Candidatus Moranella	Enterobacterales	FALSE
QS--TGB11.fa	GCF_000390165	Vibrio_gazogenes_ATCC_43941	0.313	0.687	0	Vibrio	Vibrionales	FALSE
QS--TGB11.fa	GCF_000417625	Vibrio_fluvialis_PG41	0.313	0.687	0	Vibrio	Vibrionales	FALSE
QS--TGB11.fa	GCF_000418995	Vibrio_fluvialis_I21563	0.313	0.687	0	Vibrio	Vibrionales	FALSE
QS--TGB11.fa	GCF_000493315	Vibrio_harveyi_E385	0.313	0.687	0	Vibrio	Vibrionales	FALSE
QS--TGB11.fa	GCF_000691205	Kosakonia_radicincitans_UMEnt01/12	0.313	0.687	0	Kosakonia	Enterobacterales	FALSE
QS--TGB11.fa	GCF_000711155	Edwardsiella_piscicida	0.313	0.687	0	Edwardsiella	Enterobacterales	FALSE
QS--TGB11.fa	GCF_000747565	Serratia_sp._SCBI	0.313	0.687	0	Serratia	Enterobacterales	FALSE
QS--TGB11.fa	GCF_000754345	Providencia_stuartii	0.313	0.687	0	Providencia	Enterobacterales	FALSE
QS--TGB11.fa	GCF_000755385	Vibrio_maritimus	0.313	0.687	0	Vibrio	Vibrionales	FALSE
QS--TGB11.fa	GCF_000770115	Vibrio_harveyi	0.313	0.687	0	Vibrio	Vibrionales	FALSE
QS--TGB11.fa	GCF_000783455	Providencia_stuartii	0.313	0.687	0	Providencia	Enterobacterales	FALSE
QS--TGB11.fa	GCF_000799015	Vibrio_furnissii_ZOR0035	0.313	0.687	0	Vibrio	Vibrionales	FALSE
QS--TGB11.fa	GCF_000804515	Edwardsiella_tarda	0.313	0.687	0	Edwardsiella	Enterobacterales	FALSE
QS--TGB11.fa	GCF_000814205	Enterobacter_hormaechei_subsp._hormaechei	0.313	0.687	0	Enterobacter	Enterobacterales	FALSE
QS--TGB11.fa	GCF_000818475	Vibrio_hyugaensis	0.313	0.687	0	Vibrio	Vibrionales	FALSE
QS--TGB11.fa	GCF_000829735	Vibrio_owensii	0.313	0.687	0	Vibrio	Vibrionales	FALSE
QS--TGB11.fa	GCF_000835925	Citrobacter_rodentium	0.313	0.687	0	Citrobacter	Enterobacterales	FALSE
QS--TGB11.fa	GCF_000931495	Vibrio_fluvialis	0.313	0.687	0	Vibrio	Vibrionales	FALSE
QS--TGB11.fa	GCF_000949935	Photobacterium_iliopiscarium	0.313	0.687	0	Photobacterium	Vibrionales	FALSE
QS--TGB11.fa	GCF_001011075	Serratia_sp._TEL	0.313	0.687	0	Serratia	Enterobacterales	FALSE
QS--TGB11.fa	GCF_001022215	Serratia_marcescens	0.313	0.687	0	Serratia	Enterobacterales	FALSE
QS--TGB11.fa	GCF_001029395	Aliivibrio_fischeri	0.313	0.687	0	Aliivibrio	Vibrionales	FALSE
QS--TGB11.fa	GCF_001048475	Vibrio_crassostreae	0.313	0.687	0	Vibrio	Vibrionales	FALSE
QS--TGB11.fa	GCF_001060475	Shigella_boydii	0.313	0.687	0	Shigella	Enterobacterales	FALSE
QS--TGB11.fa	GCF_001060695	Shigella_boydii	0.313	0.687	0	Shigella	Enterobacterales	FALSE
QS--TGB11.fa	GCF_001062045	Shigella_boydii	0.313	0.687	0	Shigella	Enterobacterales	FALSE
QS--TGB11.fa	GCF_001267785	Providencia_stuartii	0.313	0.687	0	Providencia	Enterobacterales	FALSE
QS--TGB11.fa	GCF_001280365	Serratia_marcescens	0.313	0.687	0	Serratia	Enterobacterales	FALSE
QS--TGB11.fa	GCF_001281545	Proteus_mirabilis	0.313	0.687	0	Proteus	Enterobacterales	FALSE
QS--TGB11.fa	GCF_001281565	Proteus_vulgaris	0.313	0.687	0	Proteus	Enterobacterales	FALSE
QS--TGB11.fa	GCF_001418705	Vibrio_fluvialis	0.313	0.687	0	Vibrio	Vibrionales	FALSE
QS--TGB11.fa	GCF_001433435	Vibrio_vulnificus	0.313	0.687	0	Vibrio	Vibrionales	FALSE
QS--TGB11.fa	GCF_001463005	Providencia_stuartii	0.313	0.687	0	Providencia	Enterobacterales	FALSE
QS--TGB11.fa	GCF_001537385	Serratia_sp._2880STDY5682894	0.313	0.687	0	Serratia	Enterobacterales	FALSE
QS--TGB11.fa	GCF_001558435	Vibrio_harveyi	0.313	0.687	0	Vibrio	Vibrionales	FALSE
QS--TGB11.fa	GCF_001558855	Providencia_stuartii	0.313	0.687	0	Providencia	Enterobacterales	FALSE
QS--TGB11.fa	GCF_001631115	Enterobacter_cloacae_complex_sp._GN04787	0.313	0.687	0	Enterobacter	Enterobacterales	FALSE
QS--TGB11.fa	GCF_001640375	Aliivibrio_fischeri	0.313	0.687	0	Aliivibrio	Vibrionales	FALSE
QS--TGB11.fa	GCF_001640505	Aliivibrio_fischeri	0.313	0.687	0	Aliivibrio	Vibrionales	FALSE
QS--TGB11.fa	GCF_001653775	Vibrio_vulnificus	0.313	0.687	0	Vibrio	Vibrionales	FALSE
QS--TGB11.fa	GCF_001675245	Vibrio_vulnificus	0.313	0.687	0	Vibrio	Vibrionales	FALSE
QS--TGB11.fa	GCF_001675865	Vibrio_tasmaniensis	0.313	0.687	0	Vibrio	Vibrionales	FALSE
QS--TGB11.fa	GCF_001691235	Vibrio_sp._ZF57	0.313	0.687	0	Vibrio	Vibrionales	FALSE
QS--TGB11.fa	GCF_001714765	Serratia_sp._ISTD04	0.313	0.687	0	Serratia	Enterobacterales	FALSE
QS--TGB11.fa	GCF_001729265	Edwardsiella_piscicida	0.313	0.687	0	Edwardsiella	Enterobacterales	FALSE
QS--TGB11.fa	GCF_001808215	Serratia_sp._HMSC15F11	0.313	0.687	0	Serratia	Enterobacterales	FALSE
QS--TGB11.fa	GCF_001887675	Kosakonia_radicincitans	0.313	0.687	0	Kosakonia	Enterobacterales	FALSE
QS--TGB11.fa	GCF_001888205	Providencia_stuartii	0.313	0.687	0	Providencia	Enterobacterales	FALSE
QS--TGB11.fa	GCF_001922445	Citrobacter_freundii	0.313	0.687	0	Citrobacter	Enterobacterales	FALSE
QS--TGB11.fa	GCF_001932655	Serratia_marcescens	0.313	0.687	0	Serratia	Enterobacterales	FALSE
QS--TGB11.fa	GCF_001952955	Vibrio_fluvialis	0.313	0.687	0	Vibrio	Vibrionales	FALSE
QS--TGB11.fa	GCF_001968995	Providencia_stuartii	0.313	0.687	0	Providencia	Enterobacterales	FALSE
QS--TGB11.fa	GCF_001974605	Vibrio_lentus	0.313	0.687	0	Vibrio	Vibrionales	FALSE
QS--TGB11.fa	GCF_001995135	Leclercia_adecarboxylata	0.313	0.687	0	Leclercia	Enterobacterales	FALSE
QS--TGB11.fa	GCF_002002405	Vibrio_sp._OULL4	0.313	0.687	0	Vibrio	Vibrionales	FALSE
QS--TGB11.fa	GCF_002007925	Serratia_marcescens	0.313	0.687	0	Serratia	Enterobacterales	FALSE
QS--TGB11.fa	GCF_002021755	Vibrio_owensii	0.313	0.687	0	Vibrio	Vibrionales	FALSE
QS--TGB11.fa	GCF_002026255	Vibrio_sp._L85	0.313	0.687	0	Vibrio	Vibrionales	FALSE
QS--TGB11.fa	GCF_002075835	Edwardsiella_piscicida	0.313	0.687	0	Edwardsiella	Enterobacterales	FALSE
QS--TGB11.fa	GCF_002093895	Plesiomonas_shigelloides	0.313	0.687	0	Plesiomonas	Enterobacterales	FALSE
QS--TGB11.fa	GCF_002100145	Vibrio_sp._qd031	0.313	0.687	0	Vibrio	Vibrionales	FALSE
QS--TGB11.fa	GCF_002156455	Vibrio_sp._corallo1	0.313	0.687	0	Vibrio	Vibrionales	FALSE
QS--TGB11.fa	GCF_002185265	Serratia_nematodiphila	0.313	0.687	0	Serratia	Enterobacterales	FALSE
QS--TGB11.fa	GCF_002196515	Vibrio_gazogenes	0.313	0.687	0	Vibrio	Vibrionales	FALSE
QS--TGB11.fa	GCF_002206175	Providencia_stuartii	0.313	0.687	0	Providencia	Enterobacterales	FALSE
QS--TGB11.fa	GCF_002257545	Vibrio_sp._Q67	0.313	0.687	0	Vibrio	Vibrionales	FALSE
QS--TGB11.fa	GCF_900002265	Serratia_symbiotica_SCt-VLC	0.313	0.687	0	Serratia	Enterobacterales	FALSE
QS--TGB11.fa	GCF_900079995	Citrobacter_europaeus	0.313	0.687	0	Citrobacter	Enterobacterales	FALSE
QS--TGB11.fa	GCF_900112805	Enterobacter_sp._NFIX04	0.313	0.687	0	Enterobacter	Enterobacterales	FALSE
QS--TGB11.fa	GCF_900115965	Enterobacter_sp._NFIX08	0.313	0.687	0	Enterobacter	Enterobacterales	FALSE
QS--TGB11.fa	GCF_900116465	Enterobacter_sp._NFIX06	0.313	0.687	0	Enterobacter	Enterobacterales	FALSE
QS--TGB11.fa	GCF_900119515	Enterobacter_sp._NFIX03	0.313	0.687	0	Enterobacter	Enterobacterales	FALSE
QS--TGB11.fa	GCF_900168185	Kosakonia_oryzae	0.313	0.687	0	Kosakonia	Enterobacterales	FALSE
QS--TGB11.fa	GCF_900183395	Vibrio_sp._Vb150	0.313	0.687	0	Vibrio	Vibrionales	FALSE
QS--TGB11.fa	GCF_000009745	Vibrio_vulnificus_YJ016	0.3203	0.6797	0	Vibrio	Vibrionales	FALSE
QS--TGB11.fa	GCF_000020845	Vibrio_fischeri_MJ11	0.3203	0.6797	0	Aliivibrio	Vibrionales	FALSE
QS--TGB11.fa	GCF_000027065	Cronobacter_turicensis_z3032	0.3203	0.6797	0	Cronobacter	Enterobacterales	FALSE
QS--TGB11.fa	GCF_000158115	Vibrio_sp._16	0.3203	0.6797	0	Vibrio	Vibrionales	FALSE
QS--TGB11.fa	GCF_000196095	Vibrio_parahaemolyticus_RIMD_2210633	0.3203	0.6797	0	Vibrio	Vibrionales	FALSE
QS--TGB11.fa	GCF_000196255	Photobacterium_profundum_SS9	0.3203	0.6797	0	Photobacterium	Vibrionales	FALSE
QS--TGB11.fa	GCF_000272125	Vibrio_splendidus_ZF-90	0.3203	0.6797	0	Vibrio	Vibrionales	FALSE
QS--TGB11.fa	GCF_000272145	Vibrio_genomosp._F6_str._FF-238	0.3203	0.6797	0	Vibrio	Vibrionales	FALSE
QS--TGB11.fa	GCF_000272245	Vibrio_splendidus_5S-101	0.3203	0.6797	0	Vibrio	Vibrionales	FALSE
QS--TGB11.fa	GCF_000272265	Vibrio_splendidus_FF-500	0.3203	0.6797	0	Vibrio	Vibrionales	FALSE
QS--TGB11.fa	GCF_000272325	Vibrio_splendidus_FF-6	0.3203	0.6797	0	Vibrio	Vibrionales	FALSE
QS--TGB11.fa	GCF_000272445	Vibrio_tasmaniensis_ZS-17	0.3203	0.6797	0	Vibrio	Vibrionales	FALSE
QS--TGB11.fa	GCF_000314855	Providencia_burhodogranariea_DSM_19968	0.3203	0.6797	0	Providencia	Enterobacterales	FALSE
QS--TGB11.fa	GCF_000319515	Cronobacter_turicensis_564	0.3203	0.6797	0	Cronobacter	Enterobacterales	FALSE
QS--TGB11.fa	GCF_000319535	Cronobacter_malonaticus_681	0.3203	0.6797	0	Cronobacter	Enterobacterales	FALSE
QS--TGB11.fa	GCF_000319555	Cronobacter_malonaticus_507	0.3203	0.6797	0	Cronobacter	Enterobacterales	FALSE
QS--TGB11.fa	GCF_000328405	Vibrio_parahaemolyticus_BB22OP	0.3203	0.6797	0	Vibrio	Vibrionales	FALSE
QS--TGB11.fa	GCF_000328885	Enterobacter_hormaechei_YT3	0.3203	0.6797	0	Enterobacter	Enterobacterales	FALSE
QS--TGB11.fa	GCF_000328905	Enterobacter_hormaechei_YT2	0.3203	0.6797	0	Enterobacter	Enterobacterales	FALSE
QS--TGB11.fa	GCF_000330865	Serratia_marcescens_FGI94	0.3203	0.6797	0	Serratia	Enterobacterales	FALSE
QS--TGB11.fa	GCF_000336425	Serratia_marcescens_WW4	0.3203	0.6797	0	Serratia	Enterobacterales	FALSE
QS--TGB11.fa	GCF_000339015	Cronobacter_sakazakii_SP291	0.3203	0.6797	0	Cronobacter	Enterobacterales	FALSE
QS--TGB11.fa	GCF_000367425	Raoultella_ornithinolytica_B6	0.3203	0.6797	0	Raoultella	Enterobacterales	FALSE
QS--TGB11.fa	GCF_000390125	Aliivibrio_logei_ATCC_35077	0.3203	0.6797	0	Aliivibrio	Vibrionales	FALSE
QS--TGB11.fa	GCF_000430405	Vibrio_parahaemolyticus_O1:Kuk_str._FDA_R31	0.3203	0.6797	0	Vibrio	Vibrionales	FALSE
QS--TGB11.fa	GCF_000430425	Vibrio_parahaemolyticus_O1:K33_str._CDC_K4557	0.3203	0.6797	0	Vibrio	Vibrionales	FALSE
QS--TGB11.fa	GCF_000438785	Vibrio_natriegens_NBRC_15636_=_ATCC_14048_=_DSM_759	0.3203	0.6797	0	Vibrio	Vibrionales	FALSE
QS--TGB11.fa	GCF_000444425	Proteus_mirabilis_BB2000	0.3203	0.6797	0	Proteus	Enterobacterales	FALSE
QS--TGB11.fa	GCF_000463095	Cronobacter_sakazakii_NCIMB_8272	0.3203	0.6797	0	Cronobacter	Enterobacterales	FALSE
QS--TGB11.fa	GCF_000463155	Siccibacter_turicensis_LMG_23730	0.3203	0.6797	0	Siccibacter	Enterobacterales	FALSE
QS--TGB11.fa	GCF_000467775	Cronobacter_sakazakii_8399	0.3203	0.6797	0	Cronobacter	Enterobacterales	FALSE
QS--TGB11.fa	GCF_000478345	Enterobacter_cancerogenus_YZ1	0.3203	0.6797	0	Enterobacter	Enterobacterales	FALSE
QS--TGB11.fa	GCF_000485925	Cronobacter_turicensis_z508	0.3203	0.6797	0	Cronobacter	Enterobacterales	FALSE
QS--TGB11.fa	GCF_000485965	Franconibacter_pulveris_1160	0.3203	0.6797	0	Franconibacter	Enterobacterales	FALSE
QS--TGB11.fa	GCF_000485985	Franconibacter_pulveris_601	0.3203	0.6797	0	Franconibacter	Enterobacterales	FALSE
QS--TGB11.fa	GCF_000486025	Cronobacter_turicensis_z610	0.3203	0.6797	0	Cronobacter	Enterobacterales	FALSE
QS--TGB11.fa	GCF_000504545	Cronobacter_malonaticus	0.3203	0.6797	0	Cronobacter	Enterobacterales	FALSE
QS--TGB11.fa	GCF_000513215	Serratia_marcescens_subsp._marcescens_Db11	0.3203	0.6797	0	Serratia	Enterobacterales	FALSE
QS--TGB11.fa	GCF_000517405	Candidatus_Sodalis_pierantonius_str._SOPE	0.3203	0.6797	0	Sodalis	Enterobacterales	FALSE
QS--TGB11.fa	GCF_000517745	Providencia_alcalifaciens_PAL-3	0.3203	0.6797	0	Providencia	Enterobacterales	FALSE
QS--TGB11.fa	GCF_000527275	Providencia_alcalifaciens_PAL-1	0.3203	0.6797	0	Providencia	Enterobacterales	FALSE
QS--TGB11.fa	GCF_000534375	Enterobacter_sp._BIDMC_29	0.3203	0.6797	0	Enterobacter	Enterobacterales	FALSE
QS--TGB11.fa	GCF_000534535	Enterobacter_sp._MGH_33	0.3203	0.6797	0	Enterobacter	Enterobacterales	FALSE
QS--TGB11.fa	GCF_000568495	Vibrio_parahaemolyticus_UCM-V493	0.3203	0.6797	0	Vibrio	Vibrionales	FALSE
QS--TGB11.fa	GCF_000686925	Halomonas_sp._HL-48	0.3203	0.6797	0	Halomonas	Oceanospirillales	FALSE
QS--TGB11.fa	GCF_000695685	Vibrio_fortis	0.3203	0.6797	0	Vibrio	Vibrionales	FALSE
QS--TGB11.fa	GCF_000695995	Serratia_sp._FS14	0.3203	0.6797	0	Serratia	Enterobacterales	FALSE
QS--TGB11.fa	GCF_000710795	Enterobacter_sp._T1-1	0.3203	0.6797	0	Enterobacter	Enterobacterales	FALSE
QS--TGB11.fa	GCF_000742335	Cronobacter_malonaticus	0.3203	0.6797	0	Cronobacter	Enterobacterales	FALSE
QS--TGB11.fa	GCF_000742345	Cronobacter_malonaticus	0.3203	0.6797	0	Cronobacter	Enterobacterales	FALSE
QS--TGB11.fa	GCF_000742355	Cronobacter_malonaticus	0.3203	0.6797	0	Cronobacter	Enterobacterales	FALSE
QS--TGB11.fa	GCF_000742395	Cronobacter_malonaticus	0.3203	0.6797	0	Cronobacter	Enterobacterales	FALSE
QS--TGB11.fa	GCF_000742405	Cronobacter_malonaticus	0.3203	0.6797	0	Cronobacter	Enterobacterales	FALSE
QS--TGB11.fa	GCF_000755425	Vibrio_maritimus	0.3203	0.6797	0	Vibrio	Vibrionales	FALSE
QS--TGB11.fa	GCF_000757825	Cedecea_neteri	0.3203	0.6797	0	Cedecea	Enterobacterales	FALSE
QS--TGB11.fa	GCF_000770155	Enterobacter_cloacae	0.3203	0.6797	0	Enterobacter	Enterobacterales	FALSE
QS--TGB11.fa	GCF_000808535	Vibrio_sinaloensis	0.3203	0.6797	0	Vibrio	Vibrionales	FALSE
QS--TGB11.fa	GCF_000814125	Enterobacter_hormaechei_subsp._steigerwaltii	0.3203	0.6797	0	Enterobacter	Enterobacterales	FALSE
QS--TGB11.fa	GCF_000814915	Enterobacter_sp._Bisph2	0.3203	0.6797	0	Enterobacter	Enterobacterales	FALSE
QS--TGB11.fa	GCF_000828775	Serratia_marcescens_SM39	0.3203	0.6797	0	Serratia	Enterobacterales	FALSE
QS--TGB11.fa	GCF_000957065	Enterobacter_cloacae_complex_sp._35669	0.3203	0.6797	0	Enterobacter	Enterobacterales	FALSE
QS--TGB11.fa	GCF_000958085	Enterobacter_cloacae_complex_sp._35699	0.3203	0.6797	0	Enterobacter	Enterobacterales	FALSE
QS--TGB11.fa	GCF_000960425	Vibrio_sp._S512-13	0.3203	0.6797	0	Vibrio	Vibrionales	FALSE
QS--TGB11.fa	GCF_000960545	Vibrio_sp._S457-15	0.3203	0.6797	0	Vibrio	Vibrionales	FALSE
QS--TGB11.fa	GCF_000967495	Vibrio_neptunius	0.3203	0.6797	0	Vibrio	Vibrionales	FALSE
QS--TGB11.fa	GCF_000967785	Vibrio_cholerae	0.3203	0.6797	0	Vibrio	Vibrionales	FALSE
QS--TGB11.fa	GCF_000983095	Vibrio_sp._Vb278	0.3203	0.6797	0	Vibrio	Vibrionales	FALSE
QS--TGB11.fa	GCF_000988045	Serratia_ureilytica	0.3203	0.6797	0	Serratia	Enterobacterales	FALSE
QS--TGB11.fa	GCF_001011955	Enterobacter_cloacae_complex_sp._GN02208	0.3203	0.6797	0	Enterobacter	Enterobacterales	FALSE
QS--TGB11.fa	GCF_001022595	Enterobacter_cloacae_complex_sp._GN02548	0.3203	0.6797	0	Enterobacter	Enterobacterales	FALSE
QS--TGB11.fa	GCF_001023305	Enterobacter_cloacae_complex_sp._GN02283	0.3203	0.6797	0	Enterobacter	Enterobacterales	FALSE
QS--TGB11.fa	GCF_001037515	Citrobacter_sp._MGH110	0.3203	0.6797	0	Citrobacter	Enterobacterales	FALSE
QS--TGB11.fa	GCF_001037645	Enterobacter_sp._BWH64	0.3203	0.6797	0	Enterobacter	Enterobacterales	FALSE
QS--TGB11.fa	GCF_001037745	Enterobacter_sp._MGH128	0.3203	0.6797	0	Enterobacter	Enterobacterales	FALSE
QS--TGB11.fa	GCF_001037805	Enterobacter_sp._BIDMC93	0.3203	0.6797	0	Enterobacter	Enterobacterales	FALSE
QS--TGB11.fa	GCF_001048515	Vibrio_crassostreae	0.3203	0.6797	0	Vibrio	Vibrionales	FALSE
QS--TGB11.fa	GCF_001048555	Vibrio_crassostreae	0.3203	0.6797	0	Vibrio	Vibrionales	FALSE
QS--TGB11.fa	GCF_001048655	Vibrio_sp._J2-29	0.3203	0.6797	0	Vibrio	Vibrionales	FALSE
QS--TGB11.fa	GCF_001066285	Shigella_sonnei	0.3203	0.6797	0	Shigella	Enterobacterales	FALSE
QS--TGB11.fa	GCF_001077855	Franconibacter_pulveris	0.3203	0.6797	0	Franconibacter	Enterobacterales	FALSE
QS--TGB11.fa	GCF_001188485	Trabulsiella_odontotermitis	0.3203	0.6797	0	Trabulsiella	Enterobacterales	FALSE
QS--TGB11.fa	GCF_001243545	Vibrio_sp._J2-3	0.3203	0.6797	0	Vibrio	Vibrionales	FALSE
QS--TGB11.fa	GCF_001243675	Vibrio_sp._J2-4	0.3203	0.6797	0	Vibrio	Vibrionales	FALSE
QS--TGB11.fa	GCF_001243735	Vibrio_sp._J2-6	0.3203	0.6797	0	Vibrio	Vibrionales	FALSE
QS--TGB11.fa	GCF_001244075	Vibrio_sp._J2-17	0.3203	0.6797	0	Vibrio	Vibrionales	FALSE
QS--TGB11.fa	GCF_001244175	Vibrio_sp._J2-15	0.3203	0.6797	0	Vibrio	Vibrionales	FALSE
QS--TGB11.fa	GCF_001244315	Vibrio_parahaemolyticus	0.3203	0.6797	0	Vibrio	Vibrionales	FALSE
QS--TGB11.fa	GCF_001262155	Vibrio_sp._J2-26	0.3203	0.6797	0	Vibrio	Vibrionales	FALSE
QS--TGB11.fa	GCF_001277215	Cronobacter_malonaticus_LMG_23826	0.3203	0.6797	0	Cronobacter	Enterobacterales	FALSE
QS--TGB11.fa	GCF_001277275	Cronobacter_sakazakii	0.3203	0.6797	0	Cronobacter	Enterobacterales	FALSE
QS--TGB11.fa	GCF_001281005	Citrobacter_freundii	0.3203	0.6797	0	Citrobacter	Enterobacterales	FALSE
QS--TGB11.fa	GCF_001294565	Serratia_marcescens	0.3203	0.6797	0	Serratia	Enterobacterales	FALSE
QS--TGB11.fa	GCF_001299075	Achromobacter_sp._ATCC13047	0.3203	0.6797	0	Achromobacter	Burkholderiales	FALSE
QS--TGB11.fa	GCF_001304775	Vibrio_parahaemolyticus	0.3203	0.6797	0	Vibrio	Vibrionales	FALSE
QS--TGB11.fa	GCF_001308935	Cronobacter_sakazakii	0.3203	0.6797	0	Cronobacter	Enterobacterales	FALSE
QS--TGB11.fa	GCF_001308945	Cronobacter_sakazakii	0.3203	0.6797	0	Cronobacter	Enterobacterales	FALSE
QS--TGB11.fa	GCF_001316805	Enterobacter_sp._ST121:950178628	0.3203	0.6797	0	Enterobacter	Enterobacterales	FALSE
QS--TGB11.fa	GCF_001368855	Vibrio_crassostreae	0.3203	0.6797	0	Vibrio	Vibrionales	FALSE
QS--TGB11.fa	GCF_001433415	Vibrio_parahaemolyticus	0.3203	0.6797	0	Vibrio	Vibrionales	FALSE
QS--TGB11.fa	GCF_001463365	Enterobacter_sp._50793107	0.3203	0.6797	0	Enterobacter	Enterobacterales	FALSE
QS--TGB11.fa	GCF_001518395	Enterobacter_cloacae_complex_sp._GN05729	0.3203	0.6797	0	Enterobacter	Enterobacterales	FALSE
QS--TGB11.fa	GCF_001518835	Leclercia_adecarboxylata	0.3203	0.6797	0	Leclercia	Enterobacterales	FALSE
QS--TGB11.fa	GCF_001537265	Serratia_sp._2880STDY5682895	0.3203	0.6797	0	Serratia	Enterobacterales	FALSE
QS--TGB11.fa	GCF_001596805	Halomonas_sp._KX33721	0.3203	0.6797	0	Halomonas	Oceanospirillales	FALSE
QS--TGB11.fa	GCF_001636035	Vibrio_parahaemolyticus	0.3203	0.6797	0	Vibrio	Vibrionales	FALSE
QS--TGB11.fa	GCF_001640985	Proteus_mirabilis	0.3203	0.6797	0	Proteus	Enterobacterales	FALSE
QS--TGB11.fa	GCF_001642805	Serratia_sp._YD25	0.3203	0.6797	0	Serratia	Enterobacterales	FALSE
QS--TGB11.fa	GCF_001680085	Vibrio_natriegens	0.3203	0.6797	0	Vibrio	Vibrionales	FALSE
QS--TGB11.fa	GCF_001690915	Aliivibrio_fischeri	0.3203	0.6797	0	Aliivibrio	Vibrionales	FALSE
QS--TGB11.fa	GCF_001690925	Aliivibrio_fischeri	0.3203	0.6797	0	Aliivibrio	Vibrionales	FALSE
QS--TGB11.fa	GCF_001690975	Aliivibrio_fischeri	0.3203	0.6797	0	Aliivibrio	Vibrionales	FALSE
QS--TGB11.fa	GCF_001691195	Vibrio_lentus	0.3203	0.6797	0	Vibrio	Vibrionales	FALSE
QS--TGB11.fa	GCF_001691275	Vibrio_splendidus	0.3203	0.6797	0	Vibrio	Vibrionales	FALSE
QS--TGB11.fa	GCF_001743385	Enterobacter_sp._IF2SW-P2	0.3203	0.6797	0	Enterobacter	Enterobacterales	FALSE
QS--TGB11.fa	GCF_001896205	Edwardsiella_piscicida	0.3203	0.6797	0	Edwardsiella	Enterobacterales	FALSE
QS--TGB11.fa	GCF_001951115	Vibrio_parahaemolyticus	0.3203	0.6797	0	Vibrio	Vibrionales	FALSE
QS--TGB11.fa	GCF_001957165	Vibrio_ostreicida	0.3203	0.6797	0	Vibrio	Vibrionales	FALSE
QS--TGB11.fa	GCF_001974565	Vibrio_sp._10N.222.47.A9	0.3203	0.6797	0	Vibrio	Vibrionales	FALSE
QS--TGB11.fa	GCF_001974615	Vibrio_splendidus	0.3203	0.6797	0	Vibrio	Vibrionales	FALSE
QS--TGB11.fa	GCF_001976145	Rahnella_sp._J11-6	0.3203	0.6797	0	Rahnella	Enterobacterales	FALSE
QS--TGB11.fa	GCF_001984565	Serratia_sp._S119	0.3203	0.6797	0	Serratia	Enterobacterales	FALSE
QS--TGB11.fa	GCF_002002385	Vibrio_sp._SALL6	0.3203	0.6797	0	Vibrio	Vibrionales	FALSE
QS--TGB11.fa	GCF_002073755	Citrobacter_braakii	0.3203	0.6797	0	Citrobacter	Enterobacterales	FALSE
QS--TGB11.fa	GCF_002082115	Serratia_nematodiphila	0.3203	0.6797	0	Serratia	Enterobacterales	FALSE
QS--TGB11.fa	GCF_002093915	Cronobacter_malonaticus	0.3203	0.6797	0	Cronobacter	Enterobacterales	FALSE
QS--TGB11.fa	GCF_002205475	Serratia_marcescens	0.3203	0.6797	0	Serratia	Enterobacterales	FALSE
QS--TGB11.fa	GCF_900005125	Serratia_nematodiphila_WCU338	0.3203	0.6797	0	Serratia	Enterobacterales	FALSE
QS--TGB11.fa	GCF_900048035	Candidatus_Gullanella_endobia	0.3203	0.6797	0	Candidatus Gullanella	Enterobacterales	FALSE
QS--TGB11.fa	GCF_900050915	Enterobacter_cloacae	0.3203	0.6797	0	Enterobacter	Enterobacterales	FALSE
QS--TGB11.fa	GCF_900080005	Citrobacter_europaeus	0.3203	0.6797	0	Citrobacter	Enterobacterales	FALSE
QS--TGB11.fa	GCF_900111655	Enterobacter_sp._NFIX09	0.3203	0.6797	0	Enterobacter	Enterobacterales	FALSE
QS--TGB11.fa	GCF_900184095	Vibrio_mangrovi	0.3203	0.6797	0	Vibrio	Vibrionales	FALSE
QS--TGB11.fa	GCF_900185615	Photobacterium_sp._CECT_9190	0.3203	0.6797	0	Photobacterium	Vibrionales	FALSE
QS--TGB11.fa	GCF_900185975	Enterobacter_bugandensis	0.3203	0.6797	0	Enterobacter	Enterobacterales	FALSE
QS--TGB11.fa	GCF_000007705	Chromobacterium_violaceum_ATCC_12472	0.3726	0.6274	0	Chromobacterium	Neisseriales	TRUE
QS--TGB11.fa	GCF_000007745	Mannheimia_succiniciproducens_MBEL55E	0.3726	0.6274	0	Basfia	Pasteurellales	TRUE
QS--TGB11.fa	GCF_000007925	Prochlorococcus_marinus_subsp._marinus_str._CCMP1375	0.3726	0.6274	0	Prochlorococcus	Synechococcales	TRUE
QS--TGB11.fa	GCF_000009365	Alcanivorax_borkumensis_SK2	0.3726	0.6274	0	Alcanivorax	Oceanospirillales	TRUE
QS--TGB11.fa	GCF_000010785	Hydrogenobacter_thermophilus_TK-6	0.3726	0.6274	0	Hydrogenobacter	Aquificales	TRUE
QS--TGB11.fa	GCF_000012805	Nitrosococcus_oceani_ATCC_19707	0.3726	0.6274	0	Nitrosococcus	Chromatiales	TRUE
QS--TGB11.fa	GCF_000014785	Alkalilimnicola_ehrlichii_MLHE-1	0.3726	0.6274	0	Alkalilimnicola	Chromatiales	TRUE
QS--TGB11.fa	GCF_000014885	Shewanella_piezotolerans_WP3	0.3726	0.6274	0	Shewanella	Alteromonadales	TRUE
QS--TGB11.fa	GCF_000015285	Psychromonas_ingrahamii_37	0.3726	0.6274	0	Psychromonas	Alteromonadales	TRUE
QS--TGB11.fa	GCF_000015445	Bartonella_bacilliformis_KC583	0.3726	0.6274	0	Bartonella	Rhizobiales	TRUE
QS--TGB11.fa	GCF_000016765	Sphingomonas_wittichii_RW1	0.3726	0.6274	0	Sphingomonas	Sphingomonadales	TRUE
QS--TGB11.fa	GCF_000018285	Shewanella_pealeana_ATCC_700345	0.3726	0.6274	0	Shewanella	Alteromonadales	TRUE
QS--TGB11.fa	GCF_000020125	Paraburkholderia_phytofirmans_PsJN	0.3726	0.6274	0	Paraburkholderia	Burkholderiales	TRUE
QS--TGB11.fa	GCF_000021325	Gluconacetobacter_diazotrophicus_PA1_5	0.3726	0.6274	0	Gluconacetobacter	Rhodospirillales	TRUE
QS--TGB11.fa	GCF_000021985	Thioalkalivibrio_sulfidiphilus_HL-EbGr7	0.3726	0.6274	0	Thioalkalivibrio	Chromatiales	TRUE
QS--TGB11.fa	GCF_000023065	Tolumonas_auensis_DSM_9187	0.3726	0.6274	0	Tolumonas	Aeromonadales	TRUE
QS--TGB11.fa	GCF_000025705	Sideroxydans_lithotrophicus_ES-1	0.3726	0.6274	0	Sideroxydans	Nitrosomonadales	TRUE
QS--TGB11.fa	GCF_000026185	Erwinia_tasmaniensis_Et1/99	0.3726	0.6274	0	Erwinia	Enterobacterales	TRUE
QS--TGB11.fa	GCF_000026225	Escherichia_fergusonii_ATCC_35469	0.3726	0.6274	0	Escherichia	Enterobacterales	TRUE
QS--TGB11.fa	GCF_000046705	Bartonella_henselae_str._Houston-1	0.3726	0.6274	0	Bartonella	Rhizobiales	TRUE
QS--TGB11.fa	GCF_000055785	Chromohalobacter_salexigens_DSM_3043	0.3726	0.6274	0	Chromohalobacter	Oceanospirillales	TRUE
QS--TGB11.fa	GCF_000091325	Shewanella_violacea_DSS12	0.3726	0.6274	0	Shewanella	Alteromonadales	TRUE
QS--TGB11.fa	GCF_000143965	Desulfarculus_baarsii_DSM_2075	0.3726	0.6274	0	Desulfarculus	Desulfarculales	TRUE
QS--TGB11.fa	GCF_000153565	Bermanella_marisrubri	0.3726	0.6274	0	Bermanella	Oceanospirillales	TRUE
QS--TGB11.fa	GCF_000156355	Methylophaga_thiooxydans_DMS010	0.3726	0.6274	0	Methylophaga	Thiotrichales	TRUE
QS--TGB11.fa	GCF_000156715	Francisella_philomiragia_subsp._philomiragia_ATCC_25015	0.3726	0.6274	0	Francisella	Thiotrichales	TRUE
QS--TGB11.fa	GCF_000158615	Eikenella_corrodens_ATCC_23834	0.3726	0.6274	0	Eikenella	Neisseriales	TRUE
QS--TGB11.fa	GCF_000160655	Cardiobacterium_hominis_ATCC_15826	0.3726	0.6274	0	Cardiobacterium	Cardiobacteriales	TRUE
QS--TGB11.fa	GCF_000160695	Selenomonas_flueggei_ATCC_43531	0.3726	0.6274	0	Selenomonas	Selenomonadales	TRUE
QS--TGB11.fa	GCF_000167995	Yersinia_mollaretii_ATCC_43969	0.3726	0.6274	0	Yersinia	Enterobacterales	TRUE
QS--TGB11.fa	GCF_000173735	Yersinia_aldovae_ATCC_35236	0.3726	0.6274	0	Yersinia	Enterobacterales	TRUE
QS--TGB11.fa	GCF_000173775	Yersinia_rohdei_ATCC_43380	0.3726	0.6274	0	Yersinia	Enterobacterales	TRUE
QS--TGB11.fa	GCF_000184945	Prevotella_buccae_ATCC_33574	0.3726	0.6274	0	Prevotella	Bacteroidales	TRUE
QS--TGB11.fa	GCF_000185305	Aggregatibacter_segnis_ATCC_33393	0.3726	0.6274	0	Aggregatibacter	Pasteurellales	TRUE
QS--TGB11.fa	GCF_000191065	Prevotella_multiformis_DSM_16608	0.3726	0.6274	0	Prevotella	Bacteroidales	TRUE
QS--TGB11.fa	GCF_000196015	Cupriavidus_metallidurans_CH34	0.3726	0.6274	0	Cupriavidus	Burkholderiales	TRUE
QS--TGB11.fa	GCF_000196795	Acinetobacter_oleivorans_DR1	0.3726	0.6274	0	Acinetobacter	Pseudomonadales	TRUE
QS--TGB11.fa	GCF_000202835	Acidiphilium_multivorum_AIU301	0.3726	0.6274	0	Acidiphilium	Rhodospirillales	TRUE
QS--TGB11.fa	GCF_000214825	Thioalkalimicrobium_cyclicum_ALM1	0.3726	0.6274	0	Thioalkalimicrobium	Thiotrichales	TRUE
QS--TGB11.fa	GCF_000224065	Thiorhodococcus_drewsii_AZ1	0.3726	0.6274	0	Thiorhodococcus	Chromatiales	TRUE
QS--TGB11.fa	GCF_000227725	Thiorhodospira_sibirica_ATCC_700588	0.3726	0.6274	0	Thiorhodospira	Chromatiales	TRUE
QS--TGB11.fa	GCF_000227765	Neisseria_wadsworthii_9715	0.3726	0.6274	0	Neisseria	Neisseriales	TRUE
QS--TGB11.fa	GCF_000248135	Acinetobacter_ursingii_DSM_16037_=_CIP_107286	0.3726	0.6274	0	Acinetobacter	Pseudomonadales	TRUE
QS--TGB11.fa	GCF_000253115	Thiomonas_arsenitoxydans	0.3726	0.6274	0	Thiomonas	Burkholderiales	TRUE
QS--TGB11.fa	GCF_000262245	Pasteurella_bettyae_CCUG_2042	0.3726	0.6274	0	Pasteurella	Pasteurellales	TRUE
QS--TGB11.fa	GCF_000265245	Halomonas_smyrnensis_AAD6	0.3726	0.6274	0	Halomonas	Oceanospirillales	TRUE
QS--TGB11.fa	GCF_000275725	Halomonas_stevensii_S18214	0.3726	0.6274	0	Halomonas	Oceanospirillales	TRUE
QS--TGB11.fa	GCF_000276805	Moritella_dasanensis_ArB_0140	0.3726	0.6274	0	Moritella	Alteromonadales	TRUE
QS--TGB11.fa	GCF_000284415	Pararhodospirillum_photometricum_DSM_122	0.3726	0.6274	0	Pararhodospirillum	Rhodospirillales	TRUE
QS--TGB11.fa	GCF_000299035	Bacillus_bingmayongensis	0.3726	0.6274	0	Bacillus	Bacillales	TRUE
QS--TGB11.fa	GCF_000300815	Gayadomonas_joobiniege_G7	0.3726	0.6274	0	Gayadomonas	Alteromonadales	TRUE
QS--TGB11.fa	GCF_000312545	Bartonella_senegalensis_OS02	0.3726	0.6274	0	Bartonella	Rhizobiales	TRUE
QS--TGB11.fa	GCF_000315015	Paraglaciecola_mesophila_KMM_241	0.3726	0.6274	0	Paraglaciecola	Alteromonadales	TRUE
QS--TGB11.fa	GCF_000315035	Glaciecola_pallidula_DSM_14239_=_ACAM_615	0.3726	0.6274	0	Glaciecola	Alteromonadales	TRUE
QS--TGB11.fa	GCF_000315055	Paraglaciecola_polaris_LMG_21857	0.3726	0.6274	0	Paraglaciecola	Alteromonadales	TRUE
QS--TGB11.fa	GCF_000315425	Massilia_timonae_CCUG_45783	0.3726	0.6274	0	Massilia	Burkholderiales	TRUE
QS--TGB11.fa	GCF_000316515	Cyanobium_gracile_PCC_6307	0.3726	0.6274	0	Cyanobium	Synechococcales	TRUE
QS--TGB11.fa	GCF_000341895	Desulfovibrio_piezophilus_C1TLV30	0.3726	0.6274	0	Desulfovibrio	Desulfovibrionales	TRUE
QS--TGB11.fa	GCF_000355675	Thalassolituus_oleivorans_MIL-1	0.3726	0.6274	0	Thalassolituus	Oceanospirillales	TRUE
QS--TGB11.fa	GCF_000364625	Pseudomonas_thermotolerans_DSM_14292	0.3726	0.6274	0	Pseudomonas	Pseudomonadales	TRUE
QS--TGB11.fa	GCF_000364845	Marinobacter_nanhaiticus_D15-8W	0.3726	0.6274	0	Marinobacter	Alteromonadales	TRUE
QS--TGB11.fa	GCF_000367625	Erwinia_amylovora_CFBP_1232	0.3726	0.6274	0	Erwinia	Enterobacterales	TRUE
QS--TGB11.fa	GCF_000368825	Acinetobacter_ursingii_DSM_16037_=_CIP_107286	0.3726	0.6274	0	Acinetobacter	Pseudomonadales	TRUE
QS--TGB11.fa	GCF_000373485	Dasania_marina_DSM_21967	0.3726	0.6274	0	Dasania	Cellvibrionales	TRUE
QS--TGB11.fa	GCF_000374485	Algicola_sagamiensis_DSM_14643	0.3726	0.6274	0	Algicola	Alteromonadales	TRUE
QS--TGB11.fa	GCF_000374525	Amorphus_coralli_DSM_19760	0.3726	0.6274	0	Amorphus	Rhizobiales	TRUE
QS--TGB11.fa	GCF_000375545	Kordiimonas_gwangyangensis_DSM_19435_=_JCM_12864	0.3726	0.6274	0	Kordiimonas	Kordiimonadales	TRUE
QS--TGB11.fa	GCF_000378245	Azoarcus_toluclasticus_ATCC_700605	0.3726	0.6274	0	Azoarcus	Rhodocyclales	TRUE
QS--TGB11.fa	GCF_000378505	Halomonas_lutea_DSM_23508	0.3726	0.6274	0	Halomonas	Oceanospirillales	TRUE
QS--TGB11.fa	GCF_000380565	Microbulbifer_variabilis_ATCC_700307	0.3726	0.6274	0	Microbulbifer	Cellvibrionales	TRUE
QS--TGB11.fa	GCF_000381085	Thiomicrospira_arctica_DSM_13458	0.3726	0.6274	0	Thiomicrospira	Thiotrichales	TRUE
QS--TGB11.fa	GCF_000381785	Amphritea_japonica_ATCC_BAA-1530	0.3726	0.6274	0	Amphritea	Oceanospirillales	TRUE
QS--TGB11.fa	GCF_000383895	Duganella_zoogloeoides_ATCC_25935	0.3726	0.6274	0	Duganella	Burkholderiales	TRUE
QS--TGB11.fa	GCF_000384075	Methylovulum_miyakonense_HT12	0.3726	0.6274	0	Methylovulum	Methylococcales	TRUE
QS--TGB11.fa	GCF_000384415	Cycloclasticus_pugetii_PS-1	0.3726	0.6274	0	Cycloclasticus	Thiotrichales	TRUE
QS--TGB11.fa	GCF_000385215	Thioalkalivibrio_thiocyanoxidans_ARh2	0.3726	0.6274	0	Thioalkalivibrio	Chromatiales	TRUE
QS--TGB11.fa	GCF_000400795	Dickeya_solani_IPO_2222	0.3726	0.6274	0	Dickeya	Enterobacterales	TRUE
QS--TGB11.fa	GCF_000409775	Halomonas_anticariensis_FP35_=_DSM_16096	0.3726	0.6274	0	Halomonas	Oceanospirillales	TRUE
QS--TGB11.fa	GCF_000419525	Leucothrix_mucor_DSM_2157	0.3726	0.6274	0	Leucothrix	Thiotrichales	TRUE
QS--TGB11.fa	GCF_000420545	Arenimonas_oryziterrae_DSM_21050_=_YC6267	0.3726	0.6274	0	Arenimonas	Xanthomonadales	TRUE
QS--TGB11.fa	GCF_000420645	Nevskia_ramosa_DSM_11499	0.3726	0.6274	0	Nevskia	Nevskiales	TRUE
QS--TGB11.fa	GCF_000420765	Sandarakinorhabdus_limnophila_DSM_17366	0.3726	0.6274	0	Sandarakinorhabdus	Sphingomonadales	TRUE
QS--TGB11.fa	GCF_000421205	Prevotella_denticola_DSM_20614_=_JCM_13449	0.3726	0.6274	0	Prevotella	Bacteroidales	TRUE
QS--TGB11.fa	GCF_000421765	Pseudomonas_caeni_DSM_24390	0.3726	0.6274	0	Pseudomonas	Pseudomonadales	TRUE
QS--TGB11.fa	GCF_000422325	Marinospirillum_minutulum_DSM_6287	0.3726	0.6274	0	Marinospirillum	Oceanospirillales	TRUE
QS--TGB11.fa	GCF_000423125	Haliea_salexigens_DSM_19537	0.3726	0.6274	0	Haliea	Cellvibrionales	TRUE
QS--TGB11.fa	GCF_000423285	Laribacter_hongkongensis_DSM_14985	0.3726	0.6274	0	Laribacter	Neisseriales	TRUE
QS--TGB11.fa	GCF_000423825	Thermithiobacillus_tepidarius_DSM_3134	0.3726	0.6274	0	Thermithiobacillus	Acidithiobacillales	TRUE
QS--TGB11.fa	GCF_000425345	Rheinheimera_baltica_DSM_14885	0.3726	0.6274	0	Rheinheimera	Chromatiales	TRUE
QS--TGB11.fa	GCF_000425365	Rubritepida_flocculans_DSM_14296	0.3726	0.6274	0	Rubritepida	Rhodospirillales	TRUE
QS--TGB11.fa	GCF_000428045	Sedimenticola_selenatireducens_DSM_17993	0.3726	0.6274	0	Sedimenticola	N/A	TRUE
QS--TGB11.fa	GCF_000428145	Chitinilyticum_litopenaei_DSM_21440	0.3726	0.6274	0	Chitinilyticum	Neisseriales	TRUE
QS--TGB11.fa	GCF_000428505	Halomonas_anticariensis_FP35_=_DSM_16096	0.3726	0.6274	0	Halomonas	Oceanospirillales	TRUE
QS--TGB11.fa	GCF_000429065	Silanimonas_lenta_DSM_16282	0.3726	0.6274	0	Silanimonas	Xanthomonadales	TRUE
QS--TGB11.fa	GCF_000429145	Aestuariibacter_salexigens_DSM_15300	0.3726	0.6274	0	Aestuariibacter	Alteromonadales	TRUE
QS--TGB11.fa	GCF_000429485	Aliagarivorans_marinus_DSM_23064	0.3726	0.6274	0	Aliagarivorans	Alteromonadales	TRUE
QS--TGB11.fa	GCF_000429565	Arsenophonus_nasoniae_DSM_15247	0.3726	0.6274	0	Arsenophonus	Enterobacterales	TRUE
QS--TGB11.fa	GCF_000429785	Chitinibacter_tainanensis_DSM_15459	0.3726	0.6274	0	Chitinibacter	Neisseriales	TRUE
QS--TGB11.fa	GCF_000430045	Meiothermus_chliarophilus_DSM_9957	0.3726	0.6274	0	Meiothermus	Thermales	TRUE
QS--TGB11.fa	GCF_000430805	Chitinilyticum_aquatile_DSM_21506	0.3726	0.6274	0	Chitinilyticum	Neisseriales	TRUE
QS--TGB11.fa	GCF_000439375	Tatumella_saanichensis	0.3726	0.6274	0	Tatumella	Enterobacterales	TRUE
QS--TGB11.fa	GCF_000443165	Thauera_terpenica_58Eu	0.3726	0.6274	0	Thauera	Rhodocyclales	TRUE
QS--TGB11.fa	GCF_000445065	Sphingobium_quisquiliarum_P25	0.3726	0.6274	0	Sphingobium	Sphingomonadales	TRUE
QS--TGB11.fa	GCF_000482845	Anaerobiospirillum_succiniciproducens_DSM_6400	0.3726	0.6274	0	Anaerobiospirillum	Aeromonadales	TRUE
QS--TGB11.fa	GCF_000507145	Bacillus_tequilensis_KCTC_13622	0.3726	0.6274	0	Bacillus	Bacillales	TRUE
QS--TGB11.fa	GCF_000517265	Photorhabdus_temperata_subsp._khanii_NC19	0.3726	0.6274	0	Photorhabdus	Enterobacterales	TRUE
QS--TGB11.fa	GCF_000521785	Roseivivax_halodurans_JCM_10272	0.3726	0.6274	0	Roseivivax	Rhodobacterales	TRUE
QS--TGB11.fa	GCF_000526695	Carnimonas_nigrificans_ATCC_BAA-78	0.3726	0.6274	0	Carnimonas	Oceanospirillales	TRUE
QS--TGB11.fa	GCF_000576635	Skermanella_stibiiresistens_SB22	0.3726	0.6274	0	Skermanella	Rhodospirillales	TRUE
QS--TGB11.fa	GCF_000585215	Imhoffiella_purpurea	0.3726	0.6274	0	Imhoffiella	Chromatiales	TRUE
QS--TGB11.fa	GCF_000590925	Roseibacterium_elongatum_DSM_19469	0.3726	0.6274	0	Roseibacterium	Rhodobacterales	TRUE
QS--TGB11.fa	GCF_000613585	Prevotella_denticola_DSM_20614_=_JCM_13449	0.3726	0.6274	0	Prevotella	Bacteroidales	TRUE
QS--TGB11.fa	GCF_000614935	Shewanella_haliotis_JCM_14758	0.3726	0.6274	0	Shewanella	Alteromonadales	TRUE
QS--TGB11.fa	GCF_000615045	Shewanella_algae_JCM_21037_=_NBRC_103173	0.3726	0.6274	0	Shewanella	Alteromonadales	TRUE
QS--TGB11.fa	GCF_000620105	Microvirgula_aerodenitrificans_DSM_15089	0.3726	0.6274	0	Microvirgula	Neisseriales	TRUE
QS--TGB11.fa	GCF_000620805	Exiguobacterium_undae_DSM_14481	0.3726	0.6274	0	Exiguobacterium	Bacillales	TRUE
QS--TGB11.fa	GCF_000620925	Conchiformibius_steedae_DSM_2580	0.3726	0.6274	0	Conchiformibius	Neisseriales	TRUE
QS--TGB11.fa	GCF_000622205	Mycoplasma_leonicaptivi_ATCC_49890	0.3726	0.6274	0	Mycoplasma	Mycoplasmatales	TRUE
QS--TGB11.fa	GCF_000633935	Ectothiorhodospira_haloalkaliphila_ATCC_51935	0.3726	0.6274	0	Ectothiorhodospira	Chromatiales	TRUE
QS--TGB11.fa	GCF_000648925	Caballeronia_jiangsuensis	0.3726	0.6274	0	Caballeronia	Burkholderiales	TRUE
QS--TGB11.fa	GCF_000661955	Stenotrophomonas_rhizophila	0.3726	0.6274	0	Stenotrophomonas	Xanthomonadales	TRUE
QS--TGB11.fa	GCF_000671395	Actibacterium_atlanticum	0.3726	0.6274	0	Actibacterium	Rhodobacterales	TRUE
QS--TGB11.fa	GCF_000685235	Hyphomonas_adhaerens_MHS-3	0.3726	0.6274	0	Hyphomonas	Rhodobacterales	TRUE
QS--TGB11.fa	GCF_000686045	Fodinicurvata_fenggangensis_DSM_21160	0.3726	0.6274	0	Fodinicurvata	Rhodospirillales	TRUE
QS--TGB11.fa	GCF_000688655	Lonsdalea_quercina_subsp._quercina	0.3726	0.6274	0	Lonsdalea	Enterobacterales	TRUE
QS--TGB11.fa	GCF_000691225	Nitrincola_lacisaponensis	0.3726	0.6274	0	Nitrincola	Oceanospirillales	TRUE
QS--TGB11.fa	GCF_000698575	Caballeronia_zhejiangensis	0.3726	0.6274	0	Caballeronia	Burkholderiales	TRUE
QS--TGB11.fa	GCF_000706645	Bartonella_rochalimae_ATCC_BAA-1498	0.3726	0.6274	0	Bartonella	Rhizobiales	TRUE
QS--TGB11.fa	GCF_000711195	Thiomicrospira_pelophila_DSM_1534	0.3726	0.6274	0	Thiomicrospira	Thiotrichales	TRUE
QS--TGB11.fa	GCF_000711315	Hydrogenovibrio_marinus_DSM_11271	0.3726	0.6274	0	Hydrogenovibrio	Thiotrichales	TRUE
QS--TGB11.fa	GCF_000712595	Bacillus_manliponensis	0.3726	0.6274	0	Bacillus	Bacillales	TRUE
QS--TGB11.fa	GCF_000722565	Endozoicomonas_montiporae	0.3726	0.6274	0	Endozoicomonas	Oceanospirillales	TRUE
QS--TGB11.fa	GCF_000723165	Janthinobacterium_agaricidamnosum_NBRC_102515_=_DSM_9628	0.3726	0.6274	0	Janthinobacterium	Burkholderiales	TRUE
QS--TGB11.fa	GCF_000730385	Alteromonas_australica	0.3726	0.6274	0	Alteromonas	Alteromonadales	TRUE
QS--TGB11.fa	GCF_000731955	Halomonas_zincidurans_B6	0.3726	0.6274	0	Halomonas	Oceanospirillales	TRUE
QS--TGB11.fa	GCF_000733935	Methylomarinum_vadi	0.3726	0.6274	0	Methylomarinum	Methylococcales	TRUE
QS--TGB11.fa	GCF_000734965	Trabulsiella_guamensis_ATCC_49490	0.3726	0.6274	0	Trabulsiella	Enterobacterales	TRUE
QS--TGB11.fa	GCF_000735345	Ewingella_americana_ATCC_33852	0.3726	0.6274	0	Ewingella	Enterobacterales	TRUE
QS--TGB11.fa	GCF_000739435	Actinobacillus_suis_ATCC_33415	0.3726	0.6274	0	Actinobacillus	Pasteurellales	TRUE
QS--TGB11.fa	GCF_000740775	Haematobacter_missouriensis	0.3726	0.6274	0	Haematobacter	Rhodobacterales	TRUE
QS--TGB11.fa	GCF_000743535	Arenimonas_donghaensis_DSM_18148_=_HO3-R19	0.3726	0.6274	0	Arenimonas	Xanthomonadales	TRUE
QS--TGB11.fa	GCF_000743575	Devosia_riboflavina	0.3726	0.6274	0	Devosia	Rhizobiales	TRUE
QS--TGB11.fa	GCF_000746525	Pseudomonas_alkylphenolica	0.3726	0.6274	0	Pseudomonas	Pseudomonadales	TRUE
QS--TGB11.fa	GCF_000747135	Arenimonas_oryziterrae_DSM_21050_=_YC6267	0.3726	0.6274	0	Arenimonas	Xanthomonadales	TRUE
QS--TGB11.fa	GCF_000749865	Pectobacterium_wasabiae	0.3726	0.6274	0	Pectobacterium	Enterobacterales	TRUE
QS--TGB11.fa	GCF_000756655	Alcanivorax_jadensis_T9	0.3726	0.6274	0	Alcanivorax	Oceanospirillales	TRUE
QS--TGB11.fa	GCF_000756665	Alcanivorax_nanhaiticus	0.3726	0.6274	0	Alcanivorax	Oceanospirillales	TRUE
QS--TGB11.fa	GCF_000764665	Aeromonas_lacus	0.3726	0.6274	0	Aeromonas	Aeromonadales	TRUE
QS--TGB11.fa	GCF_000768345	Lysobacter_concretionis_Ko07_=_DSM_16239	0.3726	0.6274	0	Lysobacter	Xanthomonadales	TRUE
QS--TGB11.fa	GCF_000819725	Aeromonas_australiensis	0.3726	0.6274	0	Aeromonas	Aeromonadales	TRUE
QS--TGB11.fa	GCF_000819825	Aeromonas_encheleia	0.3726	0.6274	0	Aeromonas	Aeromonadales	TRUE
QS--TGB11.fa	GCF_000819955	Aeromonas_jandaei	0.3726	0.6274	0	Aeromonas	Aeromonadales	TRUE
QS--TGB11.fa	GCF_000820045	Aeromonas_rivuli	0.3726	0.6274	0	Aeromonas	Aeromonadales	TRUE
QS--TGB11.fa	GCF_000820065	Aeromonas_salmonicida_subsp._salmonicida	0.3726	0.6274	0	Aeromonas	Aeromonadales	TRUE
QS--TGB11.fa	GCF_000828475	Methyloceanibacter_caenitepidi	0.3726	0.6274	0	Methyloceanibacter	Rhizobiales	TRUE
QS--TGB11.fa	GCF_000830985	Marinobacter_similis	0.3726	0.6274	0	Marinobacter	Alteromonadales	TRUE
QS--TGB11.fa	GCF_000832905	Bacillus_coagulans_DSM_1_=_ATCC_7050	0.3726	0.6274	0	Bacillus	Bacillales	TRUE
QS--TGB11.fa	GCF_000836035	Acinetobacter_oleivorans	0.3726	0.6274	0	Acinetobacter	Pseudomonadales	TRUE
QS--TGB11.fa	GCF_000877395	Jannaschia_aquimarina	0.3726	0.6274	0	Jannaschia	Rhodobacterales	TRUE
QS--TGB11.fa	GCF_000934765	Thioalkalimicrobium_microaerophilum	0.3726	0.6274	0	Thioalkalimicrobium	Thiotrichales	TRUE
QS--TGB11.fa	GCF_000940515	Mannheimia_massilioguelmaensis	0.3726	0.6274	0	Mannheimia	Pasteurellales	TRUE
QS--TGB11.fa	GCF_000953655	Legionella_hackeliae	0.3726	0.6274	0	Legionella	Legionellales	TRUE
QS--TGB11.fa	GCF_000959445	Burkholderia_vietnamiensis_LMG_10929	0.3726	0.6274	0	Burkholderia	Burkholderiales	TRUE
QS--TGB11.fa	GCF_000964405	Komagataeibacter_hansenii_JCM_7643	0.3726	0.6274	0	Komagataeibacter	Rhodospirillales	TRUE
QS--TGB11.fa	GCF_000971295	Devosia_epidermidihirudinis	0.3726	0.6274	0	Devosia	Rhizobiales	TRUE
QS--TGB11.fa	GCF_000981765	Kangiella_geojedonensis	0.3726	0.6274	0	Kangiella	Oceanospirillales	TRUE
QS--TGB11.fa	GCF_001043005	Pseudomonas_psychrophila	0.3726	0.6274	0	Pseudomonas	Pseudomonadales	TRUE
QS--TGB11.fa	GCF_001043055	Pseudomonas_weihenstephanensis	0.3726	0.6274	0	Pseudomonas	Pseudomonadales	TRUE
QS--TGB11.fa	GCF_001182045	Dakarella_massiliensis	0.3726	0.6274	0	Dakarella	Burkholderiales	TRUE
QS--TGB11.fa	GCF_001267175	Oblitimonas_alkaliphila	0.3726	0.6274	0	Oblitimonas	Pseudomonadales	TRUE
QS--TGB11.fa	GCF_001267925	Herbaspirillum_hiltneri_N3	0.3726	0.6274	0	Herbaspirillum	Burkholderiales	TRUE
QS--TGB11.fa	GCF_001269905	Pseudomonas_corrugata	0.3726	0.6274	0	Pseudomonas	Pseudomonadales	TRUE
QS--TGB11.fa	GCF_001274925	Jeotgalibacillus_marinus	0.3726	0.6274	0	Jeotgalibacillus	Bacillales	TRUE
QS--TGB11.fa	GCF_001292705	Marinagarivorans_algicola	0.3726	0.6274	0	Marinagarivorans	Cellvibrionales	TRUE
QS--TGB11.fa	GCF_001293165	Candidatus_Thioglobus_autotrophicus	0.3726	0.6274	0	Candidatus Thioglobus	N/A	TRUE
QS--TGB11.fa	GCF_001294205	Amantichitinum_ursilacus	0.3726	0.6274	0	Amantichitinum	Neisseriales	TRUE
QS--TGB11.fa	GCF_001402875	Blastochloris_viridis	0.3726	0.6274	0	Blastochloris	Rhizobiales	TRUE
QS--TGB11.fa	GCF_001411495	Burkholderia_cepacia_ATCC_25416	0.3726	0.6274	0	Burkholderia	Burkholderiales	TRUE
QS--TGB11.fa	GCF_001411965	Pseudomonas_corrugata	0.3726	0.6274	0	Pseudomonas	Pseudomonadales	TRUE
QS--TGB11.fa	GCF_001418035	Gulbenkiania_indica	0.3726	0.6274	0	Gulbenkiania	Neisseriales	TRUE
QS--TGB11.fa	GCF_001418345	Idiomarina_woesei	0.3726	0.6274	0	Idiomarina	Alteromonadales	TRUE
QS--TGB11.fa	GCF_001431505	Stenotrophomonas_daejeonensis	0.3726	0.6274	0	Stenotrophomonas	Xanthomonadales	TRUE
QS--TGB11.fa	GCF_001431525	Stenotrophomonas_koreensis	0.3726	0.6274	0	Stenotrophomonas	Xanthomonadales	TRUE
QS--TGB11.fa	GCF_001431645	Stenotrophomonas_panacihumi	0.3726	0.6274	0	Stenotrophomonas	Xanthomonadales	TRUE
QS--TGB11.fa	GCF_001431725	Halomonas_huangheensis	0.3726	0.6274	0	Halomonas	Oceanospirillales	TRUE
QS--TGB11.fa	GCF_001439815	Pseudomonas_orientalis	0.3726	0.6274	0	Pseudomonas	Pseudomonadales	TRUE
QS--TGB11.fa	GCF_001439845	Pseudomonas_lactis	0.3726	0.6274	0	Pseudomonas	Pseudomonadales	TRUE
QS--TGB11.fa	GCF_001467505	Legionella_birminghamensis	0.3726	0.6274	0	Legionella	Legionellales	TRUE
QS--TGB11.fa	GCF_001467765	Legionella_jordanis	0.3726	0.6274	0	Legionella	Legionellales	TRUE
QS--TGB11.fa	GCF_001467975	Legionella_quinlivanii	0.3726	0.6274	0	Legionella	Legionellales	TRUE
QS--TGB11.fa	GCF_001515305	Aquitalea_pelogenes	0.3726	0.6274	0	Aquitalea	Neisseriales	TRUE
QS--TGB11.fa	GCF_001543875	Hydrogenibacillus_schlegelii	0.3726	0.6274	0	Hydrogenibacillus	Bacillales	TRUE
QS--TGB11.fa	GCF_001548475	Bordetella_hinzii_LMG_13501	0.3726	0.6274	0	Bordetella	Burkholderiales	TRUE
QS--TGB11.fa	GCF_001550155	Pseudoalteromonas_arabiensis	0.3726	0.6274	0	Pseudoalteromonas	Alteromonadales	TRUE
QS--TGB11.fa	GCF_001558695	Paramesorhizobium_deserti	0.3726	0.6274	0	Paramesorhizobium	Rhizobiales	TRUE
QS--TGB11.fa	GCF_001559035	Bartonella_bacilliformis	0.3726	0.6274	0	Bartonella	Rhizobiales	TRUE
QS--TGB11.fa	GCF_001571185	Janthinobacterium_agaricidamnosum_NBRC_102515_=_DSM_9628	0.3726	0.6274	0	Janthinobacterium	Burkholderiales	TRUE
QS--TGB11.fa	GCF_001580015	Cephaloticoccus_primus	0.3726	0.6274	0	Cephaloticoccus	Opitutales	TRUE
QS--TGB11.fa	GCF_001580025	Ventosimonas_gracilis	0.3726	0.6274	0	Ventosimonas	Pseudomonadales	TRUE
QS--TGB11.fa	GCF_001583435	Endozoicomonas_montiporae_CL-33	0.3726	0.6274	0	Endozoicomonas	Oceanospirillales	TRUE
QS--TGB11.fa	GCF_001584335	Bacillus_atrophaeus	0.3726	0.6274	0	Bacillus	Bacillales	TRUE
QS--TGB11.fa	GCF_001590925	Serratia_plymuthica_NBRC_102599	0.3726	0.6274	0	Serratia	Enterobacterales	TRUE
QS--TGB11.fa	GCF_001591045	Sphingopyxis_granuli_NBRC_100800	0.3726	0.6274	0	Sphingopyxis	Sphingomonadales	TRUE
QS--TGB11.fa	GCF_001591325	Shewanella_putrefaciens_JCM_20190_=_NBRC_3908	0.3726	0.6274	0	Shewanella	Alteromonadales	TRUE
QS--TGB11.fa	GCF_001592185	Bergeriella_denitrificans_NBRC_102155	0.3726	0.6274	0	Bergeriella	Neisseriales	TRUE
QS--TGB11.fa	GCF_001598395	Sphingomonas_koreensis_NBRC_16723	0.3726	0.6274	0	Sphingomonas	Sphingomonadales	TRUE
QS--TGB11.fa	GCF_001598875	Shewanella_algae_JCM_21037_=_NBRC_103173	0.3726	0.6274	0	Shewanella	Alteromonadales	TRUE
QS--TGB11.fa	GCF_001620265	Defluviimonas_alba	0.3726	0.6274	0	Defluviimonas	Rhodobacterales	TRUE
QS--TGB11.fa	GCF_001639695	Marinomonas_aquimarina	0.3726	0.6274	0	Marinomonas	Oceanospirillales	TRUE
QS--TGB11.fa	GCF_001641615	Pseudoalteromonas_gelatinilytica	0.3726	0.6274	0	Pseudoalteromonas	Alteromonadales	TRUE
QS--TGB11.fa	GCF_001648675	Legionella_jordanis	0.3726	0.6274	0	Legionella	Legionellales	TRUE
QS--TGB11.fa	GCF_001653195	Hydrogenibacillus_schlegelii	0.3726	0.6274	0	Hydrogenibacillus	Bacillales	TRUE
QS--TGB11.fa	GCF_001654845	Enterobacter_soli_ATCC_BAA-2102	0.3726	0.6274	0	Enterobacter	Enterobacterales	TRUE
QS--TGB11.fa	GCF_001654915	Buttiauxella_ferragutiae_ATCC_51602	0.3726	0.6274	0	Buttiauxella	Enterobacterales	TRUE
QS--TGB11.fa	GCF_001654925	Buttiauxella_brennerae_ATCC_51605	0.3726	0.6274	0	Buttiauxella	Enterobacterales	TRUE
QS--TGB11.fa	GCF_001655005	Hafnia_paralvei_ATCC_29927	0.3726	0.6274	0	Hafnia	Enterobacterales	TRUE
QS--TGB11.fa	GCF_001656035	Yersinia_entomophaga	0.3726	0.6274	0	Yersinia	Enterobacterales	TRUE
QS--TGB11.fa	GCF_001661965	Croceicoccus_mobilis	0.3726	0.6274	0	Croceicoccus	Sphingomonadales	TRUE
QS--TGB11.fa	GCF_001662285	Halomonas_sinaiensis	0.3726	0.6274	0	Halomonas	Oceanospirillales	TRUE
QS--TGB11.fa	GCF_001662305	Halomonas_caseinilytica	0.3726	0.6274	0	Halomonas	Oceanospirillales	TRUE
QS--TGB11.fa	GCF_001676655	Perlucidibaca_aquatica	0.3726	0.6274	0	Perlucidibaca	Pseudomonadales	TRUE
QS--TGB11.fa	GCF_001676875	Chromobacterium_subtsugae	0.3726	0.6274	0	Chromobacterium	Neisseriales	TRUE
QS--TGB11.fa	GCF_001679005	Moraxella_nonliquefaciens	0.3726	0.6274	0	Moraxella	Pseudomonadales	TRUE
QS--TGB11.fa	GCF_001679045	Haemophilus_haemolyticus	0.3726	0.6274	0	Haemophilus	Pasteurellales	TRUE
QS--TGB11.fa	GCF_001723355	Methyloceanibacter_stevinii	0.3726	0.6274	0	Methyloceanibacter	Rhizobiales	TRUE
QS--TGB11.fa	GCF_001742185	Pectobacterium_wasabiae_CFBP_3304	0.3726	0.6274	0	Pectobacterium	Enterobacterales	TRUE
QS--TGB11.fa	GCF_001747405	Chlorobaculum_limnaeum	0.3726	0.6274	0	Chlorobaculum	Chlorobiales	TRUE
QS--TGB11.fa	GCF_001752395	Rheinheimera_salexigens	0.3726	0.6274	0	Rheinheimera	Chromatiales	TRUE
QS--TGB11.fa	GCF_001758195	Pseudohongiella_acticola	0.3726	0.6274	0	Pseudohongiella	N/A	TRUE
QS--TGB11.fa	GCF_001758785	Duganella_phyllosphaerae	0.3726	0.6274	0	Duganella	Burkholderiales	TRUE
QS--TGB11.fa	GCF_001870485	Oceanisphaera_psychrotolerans	0.3726	0.6274	0	Oceanisphaera	Aeromonadales	TRUE
QS--TGB11.fa	GCF_001879695	Nioella_sediminis	0.3726	0.6274	0	Nioella	Rhodobacterales	TRUE
QS--TGB11.fa	GCF_001886615	Halomonas_aestuarii	0.3726	0.6274	0	Halomonas	Oceanospirillales	TRUE
QS--TGB11.fa	GCF_001922305	Thauera_chlorobenzoica	0.3726	0.6274	0	Thauera	Rhodocyclales	TRUE
QS--TGB11.fa	GCF_001922575	Neptunomonas_phycophila	0.3726	0.6274	0	Neptunomonas	Oceanospirillales	TRUE
QS--TGB11.fa	GCF_001937195	Salinicola_socius	0.3726	0.6274	0	Salinicola	Oceanospirillales	TRUE
QS--TGB11.fa	GCF_001938565	Rhodoferax_antarcticus_ANT.BR	0.3726	0.6274	0	Rhodoferax	Burkholderiales	TRUE
QS--TGB11.fa	GCF_001941825	Massilia_putida	0.3726	0.6274	0	Massilia	Burkholderiales	TRUE
QS--TGB11.fa	GCF_001953775	Chromobacterium_aquaticum	0.3726	0.6274	0	Chromobacterium	Neisseriales	TRUE
QS--TGB11.fa	GCF_001969385	Thiobacimonas_profunda	0.3726	0.6274	0	Thiobacimonas	Rhodobacterales	TRUE
QS--TGB11.fa	GCF_001998965	Rodentibacter_rarus	0.3726	0.6274	0	Rodentibacter	Pasteurellales	TRUE
QS--TGB11.fa	GCF_002000025	Colwellia_aestuarii	0.3726	0.6274	0	Colwellia	Alteromonadales	TRUE
QS--TGB11.fa	GCF_002000125	Rodentibacter_heidelbergensis	0.3726	0.6274	0	Rodentibacter	Pasteurellales	TRUE
QS--TGB11.fa	GCF_002000365	Thioalkalivibrio_denitrificans	0.3726	0.6274	0	Thioalkalivibrio	Chromatiales	TRUE
QS--TGB11.fa	GCF_002000545	Rodentibacter_trehalosifermentans	0.3726	0.6274	0	Rodentibacter	Pasteurellales	TRUE
QS--TGB11.fa	GCF_002005305	Shewanella_psychrophila	0.3726	0.6274	0	Shewanella	Alteromonadales	TRUE
QS--TGB11.fa	GCF_002005465	Neoasaia_chiangmaiensis	0.3726	0.6274	0	Neoasaia	Rhodospirillales	TRUE
QS--TGB11.fa	GCF_002014765	Moraxella_lincolnii	0.3726	0.6274	0	Moraxella	Pseudomonadales	TRUE
QS--TGB11.fa	GCF_002014825	Moraxella_pluranimalium	0.3726	0.6274	0	Moraxella	Pseudomonadales	TRUE
QS--TGB11.fa	GCF_002015035	Haemophilus_parahaemolyticus	0.3726	0.6274	0	Haemophilus	Pasteurellales	TRUE
QS--TGB11.fa	GCF_002015045	Haemophilus_paraphrohaemolyticus	0.3726	0.6274	0	Haemophilus	Pasteurellales	TRUE
QS--TGB11.fa	GCF_002015075	Haemophilus_haemoglobinophilus	0.3726	0.6274	0	Haemophilus	Pasteurellales	TRUE
QS--TGB11.fa	GCF_002015175	Moraxella_cuniculi	0.3726	0.6274	0	Moraxella	Pseudomonadales	TRUE
QS--TGB11.fa	GCF_002027305	Bacillus_intestinalis	0.3726	0.6274	0	Bacillus	Bacillales	TRUE
QS--TGB11.fa	GCF_002028405	Thiomonas_intermedia	0.3726	0.6274	0	Thiomonas	Burkholderiales	TRUE
QS--TGB11.fa	GCF_002075795	Shewanella_japonica	0.3726	0.6274	0	Shewanella	Alteromonadales	TRUE
QS--TGB11.fa	GCF_002088235	Oceanococcus_atlanticus	0.3726	0.6274	0	Oceanococcus	Chromatiales	TRUE
QS--TGB11.fa	GCF_002095305	Pantoea_brenneri	0.3726	0.6274	0	Pantoea	Enterobacterales	TRUE
QS--TGB11.fa	GCF_002104535	Colwellia_sediminilitoris	0.3726	0.6274	0	Colwellia	Alteromonadales	TRUE
QS--TGB11.fa	GCF_002111585	Lonsdalea_quercina_subsp._iberica	0.3726	0.6274	0	Lonsdalea	Enterobacterales	TRUE
QS--TGB11.fa	GCF_002115745	Thalassospira_alkalitolerans	0.3726	0.6274	0	Thalassospira	Rhodospirillales	TRUE
QS--TGB11.fa	GCF_002127535	Xenorhabdus_vietnamensis	0.3726	0.6274	0	Xenorhabdus	Enterobacterales	TRUE
QS--TGB11.fa	GCF_002127545	Xenorhabdus_beddingii	0.3726	0.6274	0	Xenorhabdus	Enterobacterales	TRUE
QS--TGB11.fa	GCF_002155425	Porphyrobacter_donghaensis	0.3726	0.6274	0	Porphyrobacter	Sphingomonadales	TRUE
QS--TGB11.fa	GCF_002155695	Porphyrobacter_tepidarius	0.3726	0.6274	0	Porphyrobacter	Sphingomonadales	TRUE
QS--TGB11.fa	GCF_002162375	Oleiphilus_messinensis	0.3726	0.6274	0	Oleiphilus	Oceanospirillales	TRUE
QS--TGB11.fa	GCF_002163585	Tatumella_citrea	0.3726	0.6274	0	Tatumella	Enterobacterales	TRUE
QS--TGB11.fa	GCF_002174125	Acinetobacter_populi	0.3726	0.6274	0	Acinetobacter	Pseudomonadales	TRUE
QS--TGB11.fa	GCF_002196895	Haematobacter_missouriensis	0.3726	0.6274	0	Haematobacter	Rhodobacterales	TRUE
QS--TGB11.fa	GCF_002242685	Oceanimonas_doudoroffii	0.3726	0.6274	0	Oceanimonas	Aeromonadales	TRUE
QS--TGB11.fa	GCF_002243515	Tumebacillus_algifaecis	0.3726	0.6274	0	Tumebacillus	Bacillales	TRUE
QS--TGB11.fa	GCF_002252535	Ochrobactrum_lupini	0.3726	0.6274	0	Ochrobactrum	Rhizobiales	TRUE
QS--TGB11.fa	GCF_900018785	Xanthomonas_massiliensis	0.3726	0.6274	0	Xanthomonas	Xanthomonadales	TRUE
QS--TGB11.fa	GCF_900021175	Enterobacter_timonensis	0.3726	0.6274	0	Enterobacter	Enterobacterales	TRUE
QS--TGB11.fa	GCF_900078335	Bordetella_trematum	0.3726	0.6274	0	Bordetella	Burkholderiales	TRUE
QS--TGB11.fa	GCF_900089755	Marinomonas_aquimarina	0.3726	0.6274	0	Marinomonas	Oceanospirillales	TRUE
QS--TGB11.fa	GCF_900094595	Cupriavidus_alkaliphilus	0.3726	0.6274	0	Cupriavidus	Burkholderiales	TRUE
QS--TGB11.fa	GCF_900094945	Gilliamella_bombicola	0.3726	0.6274	0	Gilliamella	Orbales	TRUE
QS--TGB11.fa	GCF_900100355	Microbulbifer_yueqingensis	0.3726	0.6274	0	Microbulbifer	Cellvibrionales	TRUE
QS--TGB11.fa	GCF_900100725	Yangia_pacifica	0.3726	0.6274	0	Yangia	Rhodobacterales	TRUE
QS--TGB11.fa	GCF_900101275	Basfia_succiniciproducens	0.3726	0.6274	0	Basfia	Pasteurellales	TRUE
QS--TGB11.fa	GCF_900101965	Rhodospira_trueperi	0.3726	0.6274	0	Rhodospira	Rhodospirillales	TRUE
QS--TGB11.fa	GCF_900102635	Pseudomonas_chengduensis	0.3726	0.6274	0	Pseudomonas	Pseudomonadales	TRUE
QS--TGB11.fa	GCF_900102945	Halomonas_muralis	0.3726	0.6274	0	Halomonas	Oceanospirillales	TRUE
QS--TGB11.fa	GCF_900104135	Halomonas_shengliensis	0.3726	0.6274	0	Halomonas	Oceanospirillales	TRUE
QS--TGB11.fa	GCF_900104675	Angelakisella_massiliensis	0.3726	0.6274	0	Angelakisella	Clostridiales	TRUE
QS--TGB11.fa	GCF_900105255	Pseudomonas_sabulinigri	0.3726	0.6274	0	Pseudomonas	Pseudomonadales	TRUE
QS--TGB11.fa	GCF_900105555	Pseudomonas_coleopterorum	0.3726	0.6274	0	Pseudomonas	Pseudomonadales	TRUE
QS--TGB11.fa	GCF_900106925	Thiocapsa_roseopersicina	0.3726	0.6274	0	Thiocapsa	Chromatiales	TRUE
QS--TGB11.fa	GCF_900106945	Marinobacter_mobilis	0.3726	0.6274	0	Marinobacter	Alteromonadales	TRUE
QS--TGB11.fa	GCF_900109195	Pseudooceanicola_nitratireducens	0.3726	0.6274	0	Pseudooceanicola	Rhodobacterales	TRUE
QS--TGB11.fa	GCF_900109725	Halomonas_daqiaonensis	0.3726	0.6274	0	Halomonas	Oceanospirillales	TRUE
QS--TGB11.fa	GCF_900109795	Colwellia_chukchiensis	0.3726	0.6274	0	Colwellia	Alteromonadales	TRUE
QS--TGB11.fa	GCF_900110135	Pseudorhodobacter_antarcticus	0.3726	0.6274	0	Pseudorhodobacter	Rhodobacterales	TRUE
QS--TGB11.fa	GCF_900110285	Paracoccus_alcaliphilus	0.3726	0.6274	0	Paracoccus	Rhodobacterales	TRUE
QS--TGB11.fa	GCF_900110585	Aquisalimonas_asiatica	0.3726	0.6274	0	Aquisalimonas	Chromatiales	TRUE
QS--TGB11.fa	GCF_900111015	Solimonas_aquatica	0.3726	0.6274	0	Solimonas	Nevskiales	TRUE
QS--TGB11.fa	GCF_900111095	Amphritea_atlantica	0.3726	0.6274	0	Amphritea	Oceanospirillales	TRUE
QS--TGB11.fa	GCF_900111305	Halomonas_subterranea	0.3726	0.6274	0	Halomonas	Oceanospirillales	TRUE
QS--TGB11.fa	GCF_900111395	Thorsellia_anophelis_DSM_18579	0.3726	0.6274	0	Thorsellia	Enterobacterales	TRUE
QS--TGB11.fa	GCF_900112235	Marinospirillum_celere	0.3726	0.6274	0	Marinospirillum	Oceanospirillales	TRUE
QS--TGB11.fa	GCF_900112265	Pseudoalteromonas_denitrificans_DSM_6059	0.3726	0.6274	0	Pseudoalteromonas	Alteromonadales	TRUE
QS--TGB11.fa	GCF_900112605	Thiohalospira_halophila_DSM_15071	0.3726	0.6274	0	Thiohalospira	Chromatiales	TRUE
QS--TGB11.fa	GCF_900113565	Paracoccus_aminovorans	0.3726	0.6274	0	Paracoccus	Rhodobacterales	TRUE
QS--TGB11.fa	GCF_900114895	Ectothiorhodospira_mobilis	0.3726	0.6274	0	Ectothiorhodospira	Chromatiales	TRUE
QS--TGB11.fa	GCF_900115065	Formivibrio_citricus	0.3726	0.6274	0	Formivibrio	Neisseriales	TRUE
QS--TGB11.fa	GCF_900115585	Erythrobacter_nanhaisediminis	0.3726	0.6274	0	Erythrobacter	Sphingomonadales	TRUE
QS--TGB11.fa	GCF_900115655	Ruminobacter_amylophilus	0.3726	0.6274	0	Ruminobacter	Aeromonadales	TRUE
QS--TGB11.fa	GCF_900115715	Pseudomonas_sagittaria	0.3726	0.6274	0	Pseudomonas	Pseudomonadales	TRUE
QS--TGB11.fa	GCF_900115815	Roseivivax_halotolerans	0.3726	0.6274	0	Roseivivax	Rhodobacterales	TRUE
QS--TGB11.fa	GCF_900116195	Yangia_pacifica	0.3726	0.6274	0	Yangia	Rhodobacterales	TRUE
QS--TGB11.fa	GCF_900116435	Pseudoalteromonas_lipolytica	0.3726	0.6274	0	Pseudoalteromonas	Alteromonadales	TRUE
QS--TGB11.fa	GCF_900116705	Halomonas_korlensis	0.3726	0.6274	0	Halomonas	Oceanospirillales	TRUE
QS--TGB11.fa	GCF_900120365	Massiliomicrobiota_timonensis	0.3726	0.6274	0	Massiliomicrobiota	Erysipelotrichales	TRUE
QS--TGB11.fa	GCF_900128895	Sphingorhabdus_marina_DSM_22363	0.3726	0.6274	0	Sphingorhabdus	Sphingomonadales	TRUE
QS--TGB11.fa	GCF_900129095	Microbulbifer_donghaiensis	0.3726	0.6274	0	Microbulbifer	Cellvibrionales	TRUE
QS--TGB11.fa	GCF_900129205	Thermomonas_hydrothermalis	0.3726	0.6274	0	Thermomonas	Xanthomonadales	TRUE
QS--TGB11.fa	GCF_900129565	Aestuariibacter_aggregatus	0.3726	0.6274	0	Aestuariibacter	Alteromonadales	TRUE
QS--TGB11.fa	GCF_900129835	Pseudomonas_xanthomarina_DSM_18231	0.3726	0.6274	0	Pseudomonas	Pseudomonadales	TRUE
QS--TGB11.fa	GCF_900141795	Sulfurivirga_caldicuralii	0.3726	0.6274	0	Sulfurivirga	Thiotrichales	TRUE
QS--TGB11.fa	GCF_900142725	Labrenzia_suaedae	0.3726	0.6274	0	Labrenzia	Rhodobacterales	TRUE
QS--TGB11.fa	GCF_900142875	Paracoccus_solventivorans	0.3726	0.6274	0	Paracoccus	Rhodobacterales	TRUE
QS--TGB11.fa	GCF_900142895	Halomonas_subglaciescola	0.3726	0.6274	0	Halomonas	Oceanospirillales	TRUE
QS--TGB11.fa	GCF_900155935	Luteimonas_tolerans	0.3726	0.6274	0	Luteimonas	Xanthomonadales	TRUE
QS--TGB11.fa	GCF_900156155	Azoarcus_tolulyticus	0.3726	0.6274	0	Azoarcus	Rhodocyclales	TRUE
QS--TGB11.fa	GCF_900156405	Shewanella_morhuae	0.3726	0.6274	0	Shewanella	Alteromonadales	TRUE
QS--TGB11.fa	GCF_900156515	Moraxella_cuniculi_DSM_21768	0.3726	0.6274	0	Moraxella	Pseudomonadales	TRUE
QS--TGB11.fa	GCF_900156695	Rhodobacter_vinaykumarii	0.3726	0.6274	0	Rhodobacter	Rhodobacterales	TRUE
QS--TGB11.fa	GCF_900156715	Thalassospira_xiamenensis_M-5_=_DSM_17429	0.3726	0.6274	0	Thalassospira	Rhodospirillales	TRUE
QS--TGB11.fa	GCF_900167015	Succinivibrio_dextrinosolvens_DSM_3072	0.3726	0.6274	0	Succinivibrio	Aeromonadales	TRUE
QS--TGB11.fa	GCF_900167095	Oceanospirillum_multiglobuliferum	0.3726	0.6274	0	Oceanospirillum	Oceanospirillales	TRUE
QS--TGB11.fa	GCF_900167255	Thiothrix_eikelboomii	0.3726	0.6274	0	Thiothrix	Thiotrichales	TRUE
QS--TGB11.fa	GCF_900167915	Sphingomonas_histidinilytica	0.3726	0.6274	0	Sphingomonas	Sphingomonadales	TRUE
QS--TGB11.fa	GCF_900168325	Novosphingobium_mathurense	0.3726	0.6274	0	Novosphingobium	Sphingomonadales	TRUE
QS--TGB11.fa	GCF_900199195	Paracoccus_seriniphilus	0.3726	0.6274	0	Paracoccus	Rhodobacterales	TRUE
QS--TGB11.fa	GCF_900199215	Amphiplicatus_metriothermophilus	0.3726	0.6274	0	Amphiplicatus	Parvularculales	TRUE
QS--TGB11.fa	GCF_000016245	Vibrio_cholerae_O395	0.329	0.671	0	Vibrio	Vibrionales	FALSE
QS--TGB11.fa	GCF_000017665	Cronobacter_sakazakii_ATCC_BAA-894	0.329	0.671	0	Cronobacter	Enterobacterales	FALSE
QS--TGB11.fa	GCF_000021885	Haemophilus_parasuis_SH0165	0.329	0.671	0	Haemophilus	Pasteurellales	FALSE
QS--TGB11.fa	GCF_000022885	Edwardsiella_ictaluri_93-146	0.329	0.671	0	Edwardsiella	Enterobacterales	FALSE
QS--TGB11.fa	GCF_000069965	Proteus_mirabilis_HI4320	0.329	0.671	0	Proteus	Enterobacterales	FALSE
QS--TGB11.fa	GCF_000152765	Vibrio_splendidus_12B01	0.329	0.671	0	Vibrio	Vibrionales	FALSE
QS--TGB11.fa	GCF_000155995	Enterobacter_cancerogenus_ATCC_35316	0.329	0.671	0	Enterobacter	Enterobacterales	FALSE
QS--TGB11.fa	GCF_000158355	Citrobacter_sp._30_2	0.329	0.671	0	Citrobacter	Enterobacterales	FALSE
QS--TGB11.fa	GCF_000195475	Vibrio_coralliilyticus_P1	0.329	0.671	0	Vibrio	Vibrionales	FALSE
QS--TGB11.fa	GCF_000208565	Escherichia_sp._TW09308	0.329	0.671	0	Escherichia	Enterobacterales	FALSE
QS--TGB11.fa	GCF_000208765	Citrobacter_freundii_str._ballerup_7851/39	0.329	0.671	0	Citrobacter	Enterobacterales	FALSE
QS--TGB11.fa	GCF_000212655	Pseudoalteromonas_haloplanktis_ANT/505	0.329	0.671	0	Pseudoalteromonas	Alteromonadales	FALSE
QS--TGB11.fa	GCF_000220545	Marinobacterium_stanieri_S30	0.329	0.671	0	Marinobacterium	Oceanospirillales	FALSE
QS--TGB11.fa	GCF_000241385	Vibrio_sp._EJY3	0.329	0.671	0	Vibrio	Vibrionales	FALSE
QS--TGB11.fa	GCF_000241785	Vibrio_fischeri_SR5	0.329	0.671	0	Aliivibrio	Vibrionales	FALSE
QS--TGB11.fa	GCF_000247895	Raoultella_ornithinolytica_10-5246	0.329	0.671	0	Raoultella	Enterobacterales	FALSE
QS--TGB11.fa	GCF_000263215	Cronobacter_sakazakii_ES15	0.329	0.671	0	Cronobacter	Enterobacterales	FALSE
QS--TGB11.fa	GCF_000272105	Vibrio_splendidus_12E03	0.329	0.671	0	Vibrio	Vibrionales	FALSE
QS--TGB11.fa	GCF_000272165	Vibrio_kanaloae_5S-149	0.329	0.671	0	Vibrio	Vibrionales	FALSE
QS--TGB11.fa	GCF_000287175	Aliivibrio_fischeri_ZF-211	0.329	0.671	0	Aliivibrio	Vibrionales	FALSE
QS--TGB11.fa	GCF_000297815	Proteus_mirabilis_WGLW6	0.329	0.671	0	Proteus	Enterobacterales	FALSE
QS--TGB11.fa	GCF_000297835	Proteus_mirabilis_WGLW4	0.329	0.671	0	Proteus	Enterobacterales	FALSE
QS--TGB11.fa	GCF_000319495	Cronobacter_dublinensis_582	0.329	0.671	0	Cronobacter	Enterobacterales	FALSE
QS--TGB11.fa	GCF_000336495	Pseudoalteromonas_ruthenica_CP76	0.329	0.671	0	Pseudoalteromonas	Alteromonadales	FALSE
QS--TGB11.fa	GCF_000350705	Escherichia_sp._KTE11	0.329	0.671	0	Escherichia	Enterobacterales	FALSE
QS--TGB11.fa	GCF_000398845	Citrobacter_sp._KTE151	0.329	0.671	0	Citrobacter	Enterobacterales	FALSE
QS--TGB11.fa	GCF_000408325	Escherichia_sp._KTE52	0.329	0.671	0	Escherichia	Enterobacterales	FALSE
QS--TGB11.fa	GCF_000408525	Escherichia_sp._KTE96	0.329	0.671	0	Escherichia	Enterobacterales	FALSE
QS--TGB11.fa	GCF_000408805	Escherichia_sp._KTE159	0.329	0.671	0	Escherichia	Enterobacterales	FALSE
QS--TGB11.fa	GCF_000410515	Enterobacter_sp._R4-368	0.329	0.671	0	Enterobacter	Enterobacterales	FALSE
QS--TGB11.fa	GCF_000414175	Agarivorans_albus_MKT_106	0.329	0.671	0	Agarivorans	Alteromonadales	FALSE
QS--TGB11.fa	GCF_000461895	Vibrio_coralliilyticus_OCN008	0.329	0.671	0	Vibrio	Vibrionales	FALSE
QS--TGB11.fa	GCF_000463135	Franconibacter_pulveris_LMG_24059	0.329	0.671	0	Franconibacter	Enterobacterales	FALSE
QS--TGB11.fa	GCF_000474785	Enterobacter_sp._MGH_14	0.329	0.671	0	Enterobacter	Enterobacterales	FALSE
QS--TGB11.fa	GCF_000492495	Enterobacter_cloacae_UCICRE_9	0.329	0.671	0	Enterobacter	Enterobacterales	FALSE
QS--TGB11.fa	GCF_000492615	Enterobacter_cloacae_UCICRE_3	0.329	0.671	0	Enterobacter	Enterobacterales	FALSE
QS--TGB11.fa	GCF_000492855	Enterobacter_sp._MGH_38	0.329	0.671	0	Enterobacter	Enterobacterales	FALSE
QS--TGB11.fa	GCF_000492975	Enterobacter_sp._MGH_26	0.329	0.671	0	Enterobacter	Enterobacterales	FALSE
QS--TGB11.fa	GCF_000497855	Proteus_hauseri_ZMd44	0.329	0.671	0	Proteus	Enterobacterales	FALSE
QS--TGB11.fa	GCF_000497995	Pseudoalteromonas_sp._TB25	0.329	0.671	0	Pseudoalteromonas	Alteromonadales	FALSE
QS--TGB11.fa	GCF_000498015	Pseudoalteromonas_sp._TAE79	0.329	0.671	0	Pseudoalteromonas	Alteromonadales	FALSE
QS--TGB11.fa	GCF_000498035	Pseudoalteromonas_sp._TAE80	0.329	0.671	0	Pseudoalteromonas	Alteromonadales	FALSE
QS--TGB11.fa	GCF_000508785	Pseudoalteromonas_sp._NW_4327	0.329	0.671	0	Pseudoalteromonas	Alteromonadales	FALSE
QS--TGB11.fa	GCF_000517425	Sodalis_praecaptivus	0.329	0.671	0	Sodalis	Enterobacterales	FALSE
QS--TGB11.fa	GCF_000521605	Mannheimia_sp._USDA-ARS-USMARC-1261	0.329	0.671	0	Mannheimia	Pasteurellales	FALSE
QS--TGB11.fa	GCF_000521655	Mannheimia_varigena_USDA-ARS-USMARC-1296	0.329	0.671	0	Mannheimia	Pasteurellales	FALSE
QS--TGB11.fa	GCF_000521685	Mannheimia_varigena_USDA-ARS-USMARC-1388	0.329	0.671	0	Mannheimia	Pasteurellales	FALSE
QS--TGB11.fa	GCF_000521695	Mannheimia_varigena_USDA-ARS-USMARC-1312	0.329	0.671	0	Mannheimia	Pasteurellales	FALSE
QS--TGB11.fa	GCF_000534035	Enterobacter_cloacae_UCI_50	0.329	0.671	0	Enterobacter	Enterobacterales	FALSE
QS--TGB11.fa	GCF_000534135	Klebsiella_aerogenes_UCI_45	0.329	0.671	0	Klebsiella	Enterobacterales	FALSE
QS--TGB11.fa	GCF_000534395	Enterobacter_sp._BIDMC_28	0.329	0.671	0	Enterobacter	Enterobacterales	FALSE
QS--TGB11.fa	GCF_000534475	Enterobacter_sp._BWH_39	0.329	0.671	0	Enterobacter	Enterobacterales	FALSE
QS--TGB11.fa	GCF_000534495	Enterobacter_sp._BWH_37	0.329	0.671	0	Enterobacter	Enterobacterales	FALSE
QS--TGB11.fa	GCF_000534555	Enterobacter_sp._MGH_15	0.329	0.671	0	Enterobacter	Enterobacterales	FALSE
QS--TGB11.fa	GCF_000534575	Enterobacter_cloacae_'Hoffmann_cluster_III'_MGH_13	0.329	0.671	0	Enterobacter	Enterobacterales	FALSE
QS--TGB11.fa	GCF_000534595	Enterobacter_sp._MGH_12	0.329	0.671	0	Enterobacter	Enterobacterales	FALSE
QS--TGB11.fa	GCF_000534615	Enterobacter_sp._MGH_11	0.329	0.671	0	Enterobacter	Enterobacterales	FALSE
QS--TGB11.fa	GCF_000534635	Enterobacter_sp._MGH_10	0.329	0.671	0	Enterobacter	Enterobacterales	FALSE
QS--TGB11.fa	GCF_000534675	Enterobacter_sp._MGH_7	0.329	0.671	0	Enterobacter	Enterobacterales	FALSE
QS--TGB11.fa	GCF_000534695	Enterobacter_sp._MGH_6	0.329	0.671	0	Enterobacter	Enterobacterales	FALSE
QS--TGB11.fa	GCF_000534755	Enterobacter_sp._MGH_3	0.329	0.671	0	Enterobacter	Enterobacterales	FALSE
QS--TGB11.fa	GCF_000534795	Enterobacter_sp._MGH_1	0.329	0.671	0	Enterobacter	Enterobacterales	FALSE
QS--TGB11.fa	GCF_000558945	Haemophilus_parasuis_84-17975	0.329	0.671	0	Haemophilus	Pasteurellales	FALSE
QS--TGB11.fa	GCF_000611875	Tatumella_sp._UCD-D_suzukii	0.329	0.671	0	Tatumella	Enterobacterales	FALSE
QS--TGB11.fa	GCF_000632395	Enterobacter_asburiae_L1	0.329	0.671	0	Enterobacter	Enterobacterales	FALSE
QS--TGB11.fa	GCF_000633315	Serratia_sp._H1n	0.329	0.671	0	Serratia	Enterobacterales	FALSE
QS--TGB11.fa	GCF_000633355	Serratia_sp._H1w	0.329	0.671	0	Serratia	Enterobacterales	FALSE
QS--TGB11.fa	GCF_000692335	Enterobacter_cloacae_MGH_54	0.329	0.671	0	Enterobacter	Enterobacterales	FALSE
QS--TGB11.fa	GCF_000694955	Lelliottia_amnigena_CHS_78	0.329	0.671	0	Lelliottia	Enterobacterales	FALSE
QS--TGB11.fa	GCF_000699165	Serratia_liquefaciens_FK01	0.329	0.671	0	Serratia	Enterobacterales	FALSE
QS--TGB11.fa	GCF_000712975	Halomonas_alkaliantarctica	0.329	0.671	0	Halomonas	Oceanospirillales	FALSE
QS--TGB11.fa	GCF_000724505	Enterobacter_cloacae_ECNIH2	0.329	0.671	0	Enterobacter	Enterobacterales	FALSE
QS--TGB11.fa	GCF_000736575	Xenorhabdus_bovienii_str._Jollieti	0.329	0.671	0	Xenorhabdus	Enterobacterales	FALSE
QS--TGB11.fa	GCF_000740665	Vibrio_sp._B183	0.329	0.671	0	Vibrio	Vibrionales	FALSE
QS--TGB11.fa	GCF_000750225	Enterobacter_cloacae_ECNIH3	0.329	0.671	0	Enterobacter	Enterobacterales	FALSE
QS--TGB11.fa	GCF_000750275	Enterobacter_cloacae_ECR091	0.329	0.671	0	Enterobacter	Enterobacterales	FALSE
QS--TGB11.fa	GCF_000757425	Tatumella_morbirosei	0.329	0.671	0	Tatumella	Enterobacterales	FALSE
QS--TGB11.fa	GCF_000763535	Vibrio_coralliilyticus	0.329	0.671	0	Vibrio	Vibrionales	FALSE
QS--TGB11.fa	GCF_000775725	Vibrio_sinaloensis	0.329	0.671	0	Vibrio	Vibrionales	FALSE
QS--TGB11.fa	GCF_000784875	Pantoea_sp._PSNIH1	0.329	0.671	0	Pantoea	Enterobacterales	FALSE
QS--TGB11.fa	GCF_000786265	Citrobacter_braakii	0.329	0.671	0	Citrobacter	Enterobacterales	FALSE
QS--TGB11.fa	GCF_000786275	Citrobacter_braakii	0.329	0.671	0	Citrobacter	Enterobacterales	FALSE
QS--TGB11.fa	GCF_000807405	Enterobacter_hormaechei_subsp._oharae	0.329	0.671	0	Enterobacter	Enterobacterales	FALSE
QS--TGB11.fa	GCF_000807425	Enterobacter_hormaechei_subsp._steigerwaltii	0.329	0.671	0	Enterobacter	Enterobacterales	FALSE
QS--TGB11.fa	GCF_000808555	Vibrio_sinaloensis	0.329	0.671	0	Vibrio	Vibrionales	FALSE
QS--TGB11.fa	GCF_000813415	Plesiomonas_shigelloides	0.329	0.671	0	Plesiomonas	Enterobacterales	FALSE
QS--TGB11.fa	GCF_000814225	Enterobacter_hormaechei_subsp._oharae	0.329	0.671	0	Enterobacter	Enterobacterales	FALSE
QS--TGB11.fa	GCF_000814905	Enterobacter_sp._Bisph1	0.329	0.671	0	Enterobacter	Enterobacterales	FALSE
QS--TGB11.fa	GCF_000818865	Vibrio_cholerae_O1_biovar_El_Tor	0.329	0.671	0	Vibrio	Vibrionales	FALSE
QS--TGB11.fa	GCF_000830495	Halomonas_sp._KHS3	0.329	0.671	0	Halomonas	Oceanospirillales	FALSE
QS--TGB11.fa	GCF_000877295	Kosakonia_radicincitans_YD4	0.329	0.671	0	Kosakonia	Enterobacterales	FALSE
QS--TGB11.fa	GCF_000949965	Photobacterium_kishitanii	0.329	0.671	0	Photobacterium	Vibrionales	FALSE
QS--TGB11.fa	GCF_000950075	Photobacterium_kishitanii	0.329	0.671	0	Photobacterium	Vibrionales	FALSE
QS--TGB11.fa	GCF_000958895	Kosakonia_oryzae	0.329	0.671	0	Kosakonia	Enterobacterales	FALSE
QS--TGB11.fa	GCF_000967465	Vibrio_coralliilyticus	0.329	0.671	0	Vibrio	Vibrionales	FALSE
QS--TGB11.fa	GCF_000967485	Vibrio_coralliilyticus	0.329	0.671	0	Vibrio	Vibrionales	FALSE
QS--TGB11.fa	GCF_000967585	Pseudoalteromonas_ruthenica	0.329	0.671	0	Pseudoalteromonas	Alteromonadales	FALSE
QS--TGB11.fa	GCF_000967625	Pseudoalteromonas_ruthenica	0.329	0.671	0	Pseudoalteromonas	Alteromonadales	FALSE
QS--TGB11.fa	GCF_000972265	Vibrio_sp._ECSMB14106	0.329	0.671	0	Vibrio	Vibrionales	FALSE
QS--TGB11.fa	GCF_000972645	Citrobacter_amalonaticus	0.329	0.671	0	Citrobacter	Enterobacterales	FALSE
QS--TGB11.fa	GCF_000975245	Serratia_liquefaciens	0.329	0.671	0	Serratia	Enterobacterales	FALSE
QS--TGB11.fa	GCF_000982975	Halomonas_sp._A3H3	0.329	0.671	0	Halomonas	Oceanospirillales	FALSE
QS--TGB11.fa	GCF_001020485	Moellerella_wisconsensis	0.329	0.671	0	Moellerella	Enterobacterales	FALSE
QS--TGB11.fa	GCF_001022095	Enterobacter_asburiae	0.329	0.671	0	Enterobacter	Enterobacterales	FALSE
QS--TGB11.fa	GCF_001022435	Enterobacter_ludwigii	0.329	0.671	0	Enterobacter	Enterobacterales	FALSE
QS--TGB11.fa	GCF_001026985	Pragia_fontium	0.329	0.671	0	Pragia	Enterobacterales	FALSE
QS--TGB11.fa	GCF_001037485	Citrobacter_sp._MGH105	0.329	0.671	0	Citrobacter	Enterobacterales	FALSE
QS--TGB11.fa	GCF_001037565	Enterobacter_sp._BWH52	0.329	0.671	0	Enterobacter	Enterobacterales	FALSE
QS--TGB11.fa	GCF_001037595	Enterobacter_sp._BWH63	0.329	0.671	0	Enterobacter	Enterobacterales	FALSE
QS--TGB11.fa	GCF_001037665	Enterobacter_sp._MGH86	0.329	0.671	0	Enterobacter	Enterobacterales	FALSE
QS--TGB11.fa	GCF_001037675	Enterobacter_sp._MGH119	0.329	0.671	0	Enterobacter	Enterobacterales	FALSE
QS--TGB11.fa	GCF_001037725	Enterobacter_sp._MGH120	0.329	0.671	0	Enterobacter	Enterobacterales	FALSE
QS--TGB11.fa	GCF_001037755	Enterobacter_sp._BIDMC87	0.329	0.671	0	Enterobacter	Enterobacterales	FALSE
QS--TGB11.fa	GCF_001037815	Enterobacter_sp._BIDMC94	0.329	0.671	0	Enterobacter	Enterobacterales	FALSE
QS--TGB11.fa	GCF_001037845	Enterobacter_sp._BIDMC100	0.329	0.671	0	Enterobacter	Enterobacterales	FALSE
QS--TGB11.fa	GCF_001037885	Enterobacter_sp._BIDMC109	0.329	0.671	0	Enterobacter	Enterobacterales	FALSE
QS--TGB11.fa	GCF_001037905	Enterobacter_sp._BIDMC110	0.329	0.671	0	Enterobacter	Enterobacterales	FALSE
QS--TGB11.fa	GCF_001037925	Vogesella_sp._EB	0.329	0.671	0	Vogesella	Neisseriales	FALSE
QS--TGB11.fa	GCF_001038925	Leclercia_adecarboxylata	0.329	0.671	0	Leclercia	Enterobacterales	FALSE
QS--TGB11.fa	GCF_001043635	Leclercia_sp._LK8	0.329	0.671	0	Leclercia	Enterobacterales	FALSE
QS--TGB11.fa	GCF_001048495	Vibrio_crassostreae	0.329	0.671	0	Vibrio	Vibrionales	FALSE
QS--TGB11.fa	GCF_001048595	Vibrio_sp._J2-1	0.329	0.671	0	Vibrio	Vibrionales	FALSE
QS--TGB11.fa	GCF_001048615	Vibrio_sp._J2-8	0.329	0.671	0	Vibrio	Vibrionales	FALSE
QS--TGB11.fa	GCF_001052955	Enterobacter_hormaechei_subsp._steigerwaltii	0.329	0.671	0	Enterobacter	Enterobacterales	FALSE
QS--TGB11.fa	GCF_001057535	Enterobacter_ludwigii	0.329	0.671	0	Enterobacter	Enterobacterales	FALSE
QS--TGB11.fa	GCF_001059745	Citrobacter_braakii	0.329	0.671	0	Citrobacter	Enterobacterales	FALSE
QS--TGB11.fa	GCF_001062925	Serratia_liquefaciens	0.329	0.671	0	Serratia	Enterobacterales	FALSE
QS--TGB11.fa	GCF_001065805	Citrobacter_braakii	0.329	0.671	0	Citrobacter	Enterobacterales	FALSE
QS--TGB11.fa	GCF_001066395	Raoultella_ornithinolytica	0.329	0.671	0	Raoultella	Enterobacterales	FALSE
QS--TGB11.fa	GCF_001067775	Citrobacter_braakii	0.329	0.671	0	Citrobacter	Enterobacterales	FALSE
QS--TGB11.fa	GCF_001188495	Trabulsiella_odontotermitis	0.329	0.671	0	Trabulsiella	Enterobacterales	FALSE
QS--TGB11.fa	GCF_001243385	Vibrio_sp._J2-31	0.329	0.671	0	Vibrio	Vibrionales	FALSE
QS--TGB11.fa	GCF_001243825	Vibrio_sp._J2-12	0.329	0.671	0	Vibrio	Vibrionales	FALSE
QS--TGB11.fa	GCF_001267545	Erwinia_iniecta	0.329	0.671	0	Erwinia	Enterobacterales	FALSE
QS--TGB11.fa	GCF_001297935	Vibrio_coralliilyticus	0.329	0.671	0	Vibrio	Vibrionales	FALSE
QS--TGB11.fa	GCF_001417865	Serratia_marcescens	0.329	0.671	0	Serratia	Enterobacterales	FALSE
QS--TGB11.fa	GCF_001440345	Colwellia_sp._TT2012	0.329	0.671	0	Colwellia	Alteromonadales	FALSE
QS--TGB11.fa	GCF_001455225	Raoultella_ornithinolytica	0.329	0.671	0	Raoultella	Enterobacterales	FALSE
QS--TGB11.fa	GCF_001461805	Enterobacter_lignolyticus	0.329	0.671	0	Enterobacter	Enterobacterales	FALSE
QS--TGB11.fa	GCF_001462935	Enterobacter_sp._50588862	0.329	0.671	0	Enterobacter	Enterobacterales	FALSE
QS--TGB11.fa	GCF_001463465	Enterobacter_sp._50858885	0.329	0.671	0	Enterobacter	Enterobacterales	FALSE
QS--TGB11.fa	GCF_001472305	Enterobacter_cloacae_complex_sp._SMART_454	0.329	0.671	0	Enterobacter	Enterobacterales	FALSE
QS--TGB11.fa	GCF_001475535	Enterobacter_cancerogenus	0.329	0.671	0	Enterobacter	Enterobacterales	FALSE
QS--TGB11.fa	GCF_001475565	Enterobacter_cancerogenus	0.329	0.671	0	Enterobacter	Enterobacterales	FALSE
QS--TGB11.fa	GCF_001475965	Enterobacter_cancerogenus	0.329	0.671	0	Enterobacter	Enterobacterales	FALSE
QS--TGB11.fa	GCF_001475985	Enterobacter_cancerogenus	0.329	0.671	0	Enterobacter	Enterobacterales	FALSE
QS--TGB11.fa	GCF_001506075	Vibrio_sp._MEBiC08052	0.329	0.671	0	Vibrio	Vibrionales	FALSE
QS--TGB11.fa	GCF_001517405	Erwinia_gerundensis	0.329	0.671	0	Erwinia	Enterobacterales	FALSE
QS--TGB11.fa	GCF_001518535	Enterobacter_cloacae_complex_sp._GN02693	0.329	0.671	0	Enterobacter	Enterobacterales	FALSE
QS--TGB11.fa	GCF_001559135	Serratia_liquefaciens	0.329	0.671	0	Serratia	Enterobacterales	FALSE
QS--TGB11.fa	GCF_001572725	Serratia_rubidaea	0.329	0.671	0	Serratia	Enterobacterales	FALSE
QS--TGB11.fa	GCF_001605945	Enterobacter_sp._SENG-6	0.329	0.671	0	Enterobacter	Enterobacterales	FALSE
QS--TGB11.fa	GCF_001611775	[Haemophilus]_parasuis	0.329	0.671	0	Haemophilus	Pasteurellales	FALSE
QS--TGB11.fa	GCF_001643165	Enterobacter_xiangfangensis	0.329	0.671	0	Enterobacter	Enterobacterales	FALSE
QS--TGB11.fa	GCF_001662245	Pseudoalteromonas_mariniglutinosa	0.329	0.671	0	Pseudoalteromonas	Alteromonadales	FALSE
QS--TGB11.fa	GCF_001675955	Vibrio_tasmaniensis	0.329	0.671	0	Vibrio	Vibrionales	FALSE
QS--TGB11.fa	GCF_001676235	Photobacterium_kishitanii	0.329	0.671	0	Photobacterium	Vibrionales	FALSE
QS--TGB11.fa	GCF_001680065	Vibrio_natriegens	0.329	0.671	0	Vibrio	Vibrionales	FALSE
QS--TGB11.fa	GCF_001690945	Aliivibrio_fischeri	0.329	0.671	0	Aliivibrio	Vibrionales	FALSE
QS--TGB11.fa	GCF_001691555	Pantoea_eucrina	0.329	0.671	0	Pantoea	Enterobacterales	FALSE
QS--TGB11.fa	GCF_001693615	Vibrio_coralliilyticus	0.329	0.671	0	Vibrio	Vibrionales	FALSE
QS--TGB11.fa	GCF_001700855	Raoultella_ornithinolytica	0.329	0.671	0	Raoultella	Enterobacterales	FALSE
QS--TGB11.fa	GCF_001723565	Raoultella_ornithinolytica	0.329	0.671	0	Raoultella	Enterobacterales	FALSE
QS--TGB11.fa	GCF_001729745	Enterobacter_cloacae_complex_'Hoffmann_cluster_III'	0.329	0.671	0	Enterobacter	Enterobacterales	FALSE
QS--TGB11.fa	GCF_001729805	Enterobacter_cloacae_complex_'Hoffmann_cluster_IV'	0.329	0.671	0	Enterobacter	Enterobacterales	FALSE
QS--TGB11.fa	GCF_001743375	Enterobacter_sp._IF2SW-B1	0.329	0.671	0	Enterobacter	Enterobacterales	FALSE
QS--TGB11.fa	GCF_001807145	Enterobacter_sp._HMSC16D10	0.329	0.671	0	Enterobacter	Enterobacterales	FALSE
QS--TGB11.fa	GCF_001808035	Proteus_sp._HMSC14B05	0.329	0.671	0	Proteus	Enterobacterales	FALSE
QS--TGB11.fa	GCF_001810545	Haemophilus_sp._HMSC066D02	0.329	0.671	0	Haemophilus	Pasteurellales	FALSE
QS--TGB11.fa	GCF_001811025	Haemophilus_sp._HMSC066D03	0.329	0.671	0	Haemophilus	Pasteurellales	FALSE
QS--TGB11.fa	GCF_001814055	Haemophilus_sp._HMSC073C03	0.329	0.671	0	Haemophilus	Pasteurellales	FALSE
QS--TGB11.fa	GCF_001853385	Providencia_stuartii	0.329	0.671	0	Providencia	Enterobacterales	FALSE
QS--TGB11.fa	GCF_001866535	Raoultella_ornithinolytica	0.329	0.671	0	Raoultella	Enterobacterales	FALSE
QS--TGB11.fa	GCF_001880985	Serratia_fonticola	0.329	0.671	0	Serratia	Enterobacterales	FALSE
QS--TGB11.fa	GCF_001895205	Vibrio_sp._M12-1144	0.329	0.671	0	Vibrio	Vibrionales	FALSE
QS--TGB11.fa	GCF_001913705	Thalassotalea_sp._PP2-459	0.329	0.671	0	Thalassotalea	Alteromonadales	FALSE
QS--TGB11.fa	GCF_001938205	[Haemophilus]_parasuis	0.329	0.671	0	Haemophilus	Pasteurellales	FALSE
QS--TGB11.fa	GCF_001938215	[Haemophilus]_parasuis	0.329	0.671	0	Haemophilus	Pasteurellales	FALSE
QS--TGB11.fa	GCF_001938245	[Haemophilus]_parasuis	0.329	0.671	0	Haemophilus	Pasteurellales	FALSE
QS--TGB11.fa	GCF_001938545	Idiomarina_sp._5.13	0.329	0.671	0	Idiomarina	Alteromonadales	FALSE
QS--TGB11.fa	GCF_002035305	Salmonella_bongori_serovar_40:z35:-	0.329	0.671	0	Salmonella	Enterobacterales	FALSE
QS--TGB11.fa	GCF_002042885	Citrobacter_sp._A60	0.329	0.671	0	Citrobacter	Enterobacterales	FALSE
QS--TGB11.fa	GCF_002042945	Citrobacter_sp._A316	0.329	0.671	0	Citrobacter	Enterobacterales	FALSE
QS--TGB11.fa	GCF_002055565	[Haemophilus]_parasuis	0.329	0.671	0	Haemophilus	Pasteurellales	FALSE
QS--TGB11.fa	GCF_002055685	Proteus_mirabilis	0.329	0.671	0	Proteus	Enterobacterales	FALSE
QS--TGB11.fa	GCF_002072125	Enterobacter_cancerogenus	0.329	0.671	0	Enterobacter	Enterobacterales	FALSE
QS--TGB11.fa	GCF_002180115	Proteus_mirabilis	0.329	0.671	0	Proteus	Enterobacterales	FALSE
QS--TGB11.fa	GCF_002180235	Proteus_mirabilis	0.329	0.671	0	Proteus	Enterobacterales	FALSE
QS--TGB11.fa	GCF_002197405	Proteus_mirabilis	0.329	0.671	0	Proteus	Enterobacterales	FALSE
QS--TGB11.fa	GCF_002204595	Raoultella_ornithinolytica	0.329	0.671	0	Raoultella	Enterobacterales	FALSE
QS--TGB11.fa	GCF_002208095	Enterobacter_cloacae_complex_sp._ECNIH7	0.329	0.671	0	Enterobacter	Enterobacterales	FALSE
QS--TGB11.fa	GCF_002214825	Raoultella_ornithinolytica	0.329	0.671	0	Raoultella	Enterobacterales	FALSE
QS--TGB11.fa	GCF_002269665	Serratia_fonticola	0.329	0.671	0	Serratia	Enterobacterales	FALSE
QS--TGB11.fa	GCF_900068845	Enterobacter_ludwigii	0.329	0.671	0	Enterobacter	Enterobacterales	FALSE
QS--TGB11.fa	GCF_900099955	Halomonas_sp._DSM_26667	0.329	0.671	0	Halomonas	Oceanospirillales	FALSE
QS--TGB11.fa	GCF_900143145	Candidatus_Sodalis_sp._SoCistrobi	0.329	0.671	0	Sodalis	Enterobacterales	FALSE
QS--TGB11.fa	GCF_900162645	Vibrio_sp._CECT_9027	0.329	0.671	0	Vibrio	Vibrionales	FALSE
QS--TGB11.fa	GCF_900177445	Enterobacter_cloacae	0.329	0.671	0	Enterobacter	Enterobacterales	FALSE
QS--TGB11.fa	GCF_900184035	Kosakonia_pseudosacchari	0.329	0.671	0	Kosakonia	Enterobacterales	FALSE
QS--TGB11.fa	GCF_900185905	Enterobacter_cancerogenus	0.329	0.671	0	Enterobacter	Enterobacterales	FALSE
QS--TGB11.fa	GCF_000006665	Escherichia_coli_O157:H7_str._EDL933	0.3396	0.6604	0	Escherichia	Enterobacterales	FALSE
QS--TGB11.fa	GCF_000006925	Shigella_flexneri_2a_str._301	0.3396	0.6604	0	Shigella	Enterobacterales	FALSE
QS--TGB11.fa	GCF_000007365	Buchnera_aphidicola_str._Sg_(Schizaphis_graminum)	0.3396	0.6604	0	Buchnera	Enterobacterales	FALSE
QS--TGB11.fa	GCF_000007405	Shigella_flexneri_2a_str._2457T	0.3396	0.6604	0	Shigella	Enterobacterales	FALSE
QS--TGB11.fa	GCF_000009345	Yersinia_enterocolitica_subsp._enterocolitica_8081	0.3396	0.6604	0	Yersinia	Enterobacterales	FALSE
QS--TGB11.fa	GCF_000009605	Buchnera_aphidicola_str._APS_(Acyrthosiphon_pisum)	0.3396	0.6604	0	Buchnera	Enterobacterales	FALSE
QS--TGB11.fa	GCF_000010085	Sodalis_glossinidius_str._'morsitans'	0.3396	0.6604	0	Sodalis	Enterobacterales	FALSE
QS--TGB11.fa	GCF_000011745	Candidatus_Blochmannia_pennsylvanicus_str._BPEN	0.3396	0.6604	0	Candidatus Blochmannia	Enterobacterales	FALSE
QS--TGB11.fa	GCF_000012005	Shigella_dysenteriae_Sd197	0.3396	0.6604	0	Shigella	Enterobacterales	FALSE
QS--TGB11.fa	GCF_000012025	Shigella_boydii_Sb227	0.3396	0.6604	0	Shigella	Enterobacterales	FALSE
QS--TGB11.fa	GCF_000013585	Shigella_flexneri_5_str._8401	0.3396	0.6604	0	Shigella	Enterobacterales	FALSE
QS--TGB11.fa	GCF_000016325	Enterobacter_sp._638	0.3396	0.6604	0	Enterobacter	Enterobacterales	FALSE
QS--TGB11.fa	GCF_000020185	Shigella_boydii_CDC_3083-94	0.3396	0.6604	0	Shigella	Enterobacterales	FALSE
QS--TGB11.fa	GCF_000021065	Buchnera_aphidicola_str._Tuc7_(Acyrthosiphon_pisum)	0.3396	0.6604	0	Buchnera	Enterobacterales	FALSE
QS--TGB11.fa	GCF_000021085	Buchnera_aphidicola_str._5A_(Acyrthosiphon_pisum)	0.3396	0.6604	0	Buchnera	Enterobacterales	FALSE
QS--TGB11.fa	GCF_000022245	Shigella_flexneri_2002017	0.3396	0.6604	0	Shigella	Enterobacterales	FALSE
QS--TGB11.fa	GCF_000025965	Aromatoleum_aromaticum_EbN1	0.3396	0.6604	0	Aromatoleum	Rhodocyclales	FALSE
QS--TGB11.fa	GCF_000027205	Erwinia_amylovora_ATCC_49946	0.3396	0.6604	0	Erwinia	Enterobacterales	FALSE
QS--TGB11.fa	GCF_000027225	Xenorhabdus_bovienii_SS-2004	0.3396	0.6604	0	Xenorhabdus	Enterobacterales	FALSE
QS--TGB11.fa	GCF_000043285	Candidatus_Blochmannia_floridanus	0.3396	0.6604	0	Candidatus Blochmannia	Enterobacterales	FALSE
QS--TGB11.fa	GCF_000070465	Bordetella_avium_197N	0.3396	0.6604	0	Bordetella	Burkholderiales	FALSE
QS--TGB11.fa	GCF_000091565	Erwinia_amylovora_CFBP1430	0.3396	0.6604	0	Erwinia	Enterobacterales	FALSE
QS--TGB11.fa	GCF_000093065	Candidatus_Riesia_pediculicola_USDA	0.3396	0.6604	0	Candidatus Riesia	Enterobacterales	FALSE
QS--TGB11.fa	GCF_000147055	Dickeya_dadantii_3937	0.3396	0.6604	0	Dickeya	Enterobacterales	FALSE
QS--TGB11.fa	GCF_000153405	Psychromonas_sp._CNPT3	0.3396	0.6604	0	Psychromonas	Alteromonadales	FALSE
QS--TGB11.fa	GCF_000155125	Escherichia_coli_O157:H7_str._TW14588	0.3396	0.6604	0	Escherichia	Enterobacterales	FALSE
QS--TGB11.fa	GCF_000163955	Edwardsiella_tarda_ATCC_23685	0.3396	0.6604	0	Edwardsiella	Enterobacterales	FALSE
QS--TGB11.fa	GCF_000169375	Marinobacter_sp._ELB17	0.3396	0.6604	0	Marinobacter	Alteromonadales	FALSE
QS--TGB11.fa	GCF_000171815	Vibrio_sp._AND4	0.3396	0.6604	0	Vibrio	Vibrionales	FALSE
QS--TGB11.fa	GCF_000174075	Buchnera_aphidicola_str._LSR1_(Acyrthosiphon_pisum)	0.3396	0.6604	0	Buchnera	Enterobacterales	FALSE
QS--TGB11.fa	GCF_000174155	Actinobacillus_minor_202	0.3396	0.6604	0	Actinobacillus	Pasteurellales	FALSE
QS--TGB11.fa	GCF_000176835	Serratia_plymuthica_4Rx13	0.3396	0.6604	0	Serratia	Enterobacterales	FALSE
QS--TGB11.fa	GCF_000183225	Buchnera_aphidicola_str._LL01_(Acyrthosiphon_pisum)	0.3396	0.6604	0	Buchnera	Enterobacterales	FALSE
QS--TGB11.fa	GCF_000183245	Buchnera_aphidicola_str._TLW03_(Acyrthosiphon_pisum)	0.3396	0.6604	0	Buchnera	Enterobacterales	FALSE
QS--TGB11.fa	GCF_000183285	Buchnera_aphidicola_str._JF99_(Acyrthosiphon_pisum)	0.3396	0.6604	0	Buchnera	Enterobacterales	FALSE
QS--TGB11.fa	GCF_000183305	Buchnera_aphidicola_str._JF98_(Acyrthosiphon_pisum)	0.3396	0.6604	0	Buchnera	Enterobacterales	FALSE
QS--TGB11.fa	GCF_000185985	Candidatus_Blochmannia_vafer_str._BVAF	0.3396	0.6604	0	Candidatus Blochmannia	Enterobacterales	FALSE
QS--TGB11.fa	GCF_000192085	Salmonella_enterica_subsp._enterica_serovar_Dublin_str._SD3246	0.3396	0.6604	0	Salmonella	Enterobacterales	FALSE
QS--TGB11.fa	GCF_000192125	Salmonella_enterica_subsp._enterica_serovar_Gallinarum_str._SG9	0.3396	0.6604	0	Salmonella	Enterobacterales	FALSE
QS--TGB11.fa	GCF_000193895	Shigella_dysenteriae_CDC_74-1112	0.3396	0.6604	0	Shigella	Enterobacterales	FALSE
QS--TGB11.fa	GCF_000208445	Escherichia_sp._TW09276	0.3396	0.6604	0	Escherichia	Enterobacterales	FALSE
QS--TGB11.fa	GCF_000208465	Escherichia_sp._TW09231	0.3396	0.6604	0	Escherichia	Enterobacterales	FALSE
QS--TGB11.fa	GCF_000235765	Enterobacter_cloacae_subsp._dissolvens_SDM	0.3396	0.6604	0	Enterobacter	Enterobacterales	FALSE
QS--TGB11.fa	GCF_000239335	Yokenella_regensburgei_ATCC_43003	0.3396	0.6604	0	Yokenella	Enterobacterales	FALSE
QS--TGB11.fa	GCF_000239855	Pseudoalteromonas_sp._BSi20652	0.3396	0.6604	0	Pseudoalteromonas	Alteromonadales	FALSE
QS--TGB11.fa	GCF_000239975	Enterobacter_cloacae_EcWSU1	0.3396	0.6604	0	Enterobacter	Enterobacterales	FALSE
QS--TGB11.fa	GCF_000251025	Salmonella_enterica_subsp._houtenae_str._ATCC_BAA-1581	0.3396	0.6604	0	Salmonella	Enterobacterales	FALSE
QS--TGB11.fa	GCF_000252895	Shigella_flexneri_5a_str._M90T	0.3396	0.6604	0	Shigella	Enterobacterales	FALSE
QS--TGB11.fa	GCF_000256285	Vibrio_cyclitrophicus_ZF28	0.3396	0.6604	0	Vibrio	Vibrionales	FALSE
QS--TGB11.fa	GCF_000264765	Edwardsiella_anguillarum_ET080813	0.3396	0.6604	0	Edwardsiella	Enterobacterales	FALSE
QS--TGB11.fa	GCF_000264825	Edwardsiella_tarda_DT	0.3396	0.6604	0	Edwardsiella	Enterobacterales	FALSE
QS--TGB11.fa	GCF_000268105	Shigella_dysenteriae_225-75	0.3396	0.6604	0	Shigella	Enterobacterales	FALSE
QS--TGB11.fa	GCF_000283275	Marinobacter_sp._BSs20148	0.3396	0.6604	0	Marinobacter	Alteromonadales	FALSE
QS--TGB11.fa	GCF_000297975	Aeromonas_veronii_AER39	0.3396	0.6604	0	Aeromonas	Aeromonadales	FALSE
QS--TGB11.fa	GCF_000298035	Aeromonas_veronii_AMC35	0.3396	0.6604	0	Aeromonas	Aeromonadales	FALSE
QS--TGB11.fa	GCF_000300455	Kosakonia_sacchari_SP1	0.3396	0.6604	0	Kosakonia	Enterobacterales	FALSE
QS--TGB11.fa	GCF_000300895	Serratia_plymuthica_A30	0.3396	0.6604	0	Serratia	Enterobacterales	FALSE
QS--TGB11.fa	GCF_000314895	Providencia_sneebia_DSM_19967	0.3396	0.6604	0	Providencia	Enterobacterales	FALSE
QS--TGB11.fa	GCF_000331065	Candidatus_Blochmannia_chromaiodes_str._640	0.3396	0.6604	0	Candidatus Blochmannia	Enterobacterales	FALSE
QS--TGB11.fa	GCF_000334515	Klebsiella_aerogenes_EA1509E	0.3396	0.6604	0	Klebsiella	Enterobacterales	FALSE
QS--TGB11.fa	GCF_000349765	Mannheimia_haemolytica_USDA-ARS-USMARC-183	0.3396	0.6604	0	Mannheimia	Pasteurellales	FALSE
QS--TGB11.fa	GCF_000349785	Mannheimia_haemolytica_USDA-ARS-USMARC-185	0.3396	0.6604	0	Mannheimia	Pasteurellales	FALSE
QS--TGB11.fa	GCF_000363985	Pseudoalteromonas_agarivorans_S816	0.3396	0.6604	0	Pseudoalteromonas	Alteromonadales	FALSE
QS--TGB11.fa	GCF_000376645	Mannheimia_haemolytica_M42548	0.3396	0.6604	0	Mannheimia	Pasteurellales	FALSE
QS--TGB11.fa	GCF_000378945	Methyloversatilis_universalis_EHg5	0.3396	0.6604	0	Methyloversatilis	Nitrosomonadales	FALSE
QS--TGB11.fa	GCF_000383335	Klebsiella_aerogenes_FGI35	0.3396	0.6604	0	Klebsiella	Enterobacterales	FALSE
QS--TGB11.fa	GCF_000385375	Methyloversatilis_discipulorum	0.3396	0.6604	0	Methyloversatilis	Nitrosomonadales	FALSE
QS--TGB11.fa	GCF_000398865	Citrobacter_sp._KTE32	0.3396	0.6604	0	Citrobacter	Enterobacterales	FALSE
QS--TGB11.fa	GCF_000406265	Dickeya_dadantii_NCPPB_3537	0.3396	0.6604	0	Dickeya	Enterobacterales	FALSE
QS--TGB11.fa	GCF_000407765	Escherichia_sp._KTE114	0.3396	0.6604	0	Escherichia	Enterobacterales	FALSE
QS--TGB11.fa	GCF_000407925	Escherichia_sp._KTE31	0.3396	0.6604	0	Escherichia	Enterobacterales	FALSE
QS--TGB11.fa	GCF_000422095	Mannheimia_haemolytica_D174	0.3396	0.6604	0	Mannheimia	Pasteurellales	FALSE
QS--TGB11.fa	GCF_000422145	Mannheimia_haemolytica_D153	0.3396	0.6604	0	Mannheimia	Pasteurellales	FALSE
QS--TGB11.fa	GCF_000427275	Mannheimia_haemolytica_D171	0.3396	0.6604	0	Mannheimia	Pasteurellales	FALSE
QS--TGB11.fa	GCF_000438825	Serratia_plymuthica_S13	0.3396	0.6604	0	Serratia	Enterobacterales	FALSE
QS--TGB11.fa	GCF_000439255	Salmonella_bongori_N268-08	0.3396	0.6604	0	Salmonella	Enterobacterales	FALSE
QS--TGB11.fa	GCF_000439735	Mannheimia_haemolytica_USMARC_2286	0.3396	0.6604	0	Mannheimia	Pasteurellales	FALSE
QS--TGB11.fa	GCF_000463115	Franconibacter_helveticus_LMG_23732	0.3396	0.6604	0	Franconibacter	Enterobacterales	FALSE
QS--TGB11.fa	GCF_000467655	Enterobacter_cloacae_EC_38VIM1	0.3396	0.6604	0	Enterobacter	Enterobacterales	FALSE
QS--TGB11.fa	GCF_000468095	Pantoea_sp._AS-PWVM4	0.3396	0.6604	0	Pantoea	Enterobacterales	FALSE
QS--TGB11.fa	GCF_000476315	Serratia_fonticola_UTAD54	0.3396	0.6604	0	Serratia	Enterobacterales	FALSE
QS--TGB11.fa	GCF_000478545	Serratia_plymuthica_RVH1	0.3396	0.6604	0	Serratia	Enterobacterales	FALSE
QS--TGB11.fa	GCF_000486005	Franconibacter_helveticus_1159	0.3396	0.6604	0	Franconibacter	Enterobacterales	FALSE
QS--TGB11.fa	GCF_000492895	Enterobacter_cloacae_'Hoffmann_cluster_IV'_MGH_34	0.3396	0.6604	0	Enterobacter	Enterobacterales	FALSE
QS--TGB11.fa	GCF_000493175	Enterobacter_sp._MGH_16	0.3396	0.6604	0	Enterobacter	Enterobacterales	FALSE
QS--TGB11.fa	GCF_000496755	Serratia_sp._DD3	0.3396	0.6604	0	Serratia	Enterobacterales	FALSE
QS--TGB11.fa	GCF_000497875	Pseudoalteromonas_sp._S8-8	0.3396	0.6604	0	Pseudoalteromonas	Alteromonadales	FALSE
QS--TGB11.fa	GCF_000497895	Pseudoalteromonas_sp._S8-38	0.3396	0.6604	0	Pseudoalteromonas	Alteromonadales	FALSE
QS--TGB11.fa	GCF_000497915	Pseudoalteromonas_sp._TB13	0.3396	0.6604	0	Pseudoalteromonas	Alteromonadales	FALSE
QS--TGB11.fa	GCF_000497955	Pseudoalteromonas_sp._TAE56	0.3396	0.6604	0	Pseudoalteromonas	Alteromonadales	FALSE
QS--TGB11.fa	GCF_000512125	Escherichia_albertii_KF1	0.3396	0.6604	0	Escherichia	Enterobacterales	FALSE
QS--TGB11.fa	GCF_000512375	Enterobacter_cloacae_P101	0.3396	0.6604	0	Enterobacter	Enterobacterales	FALSE
QS--TGB11.fa	GCF_000518325	Halomonas_sp._23_GOM-1509m	0.3396	0.6604	0	Halomonas	Oceanospirillales	FALSE
QS--TGB11.fa	GCF_000519065	Shewanella_putrefaciens_HRCR-6	0.3396	0.6604	0	Shewanella	Alteromonadales	FALSE
QS--TGB11.fa	GCF_000520015	Chania_multitudinisentens_RB-25	0.3396	0.6604	0	Chania	Enterobacterales	FALSE
QS--TGB11.fa	GCF_000534075	Klebsiella_aerogenes_UCI_48	0.3396	0.6604	0	Klebsiella	Enterobacterales	FALSE
QS--TGB11.fa	GCF_000534095	Klebsiella_aerogenes_UCI_47	0.3396	0.6604	0	Klebsiella	Enterobacterales	FALSE
QS--TGB11.fa	GCF_000534115	Klebsiella_aerogenes_UCI_46	0.3396	0.6604	0	Klebsiella	Enterobacterales	FALSE
QS--TGB11.fa	GCF_000534155	Enterobacter_cloacae_UCI_39	0.3396	0.6604	0	Enterobacter	Enterobacterales	FALSE
QS--TGB11.fa	GCF_000534355	Enterobacter_sp._BIDMC_30	0.3396	0.6604	0	Enterobacter	Enterobacterales	FALSE
QS--TGB11.fa	GCF_000534415	Enterobacter_sp._BIDMC_27	0.3396	0.6604	0	Enterobacter	Enterobacterales	FALSE
QS--TGB11.fa	GCF_000534435	Enterobacter_sp._BIDMC_26	0.3396	0.6604	0	Enterobacter	Enterobacterales	FALSE
QS--TGB11.fa	GCF_000568075	Enterobacter_sp._DC1	0.3396	0.6604	0	Enterobacter	Enterobacterales	FALSE
QS--TGB11.fa	GCF_000568095	Enterobacter_sp._DC4	0.3396	0.6604	0	Enterobacter	Enterobacterales	FALSE
QS--TGB11.fa	GCF_000568155	Enterobacter_sp._DC3	0.3396	0.6604	0	Enterobacter	Enterobacterales	FALSE
QS--TGB11.fa	GCF_000568405	Catenovulum_agarivorans_DS-2	0.3396	0.6604	0	Catenovulum	Alteromonadales	FALSE
QS--TGB11.fa	GCF_000597785	Hafnia_alvei_FB1	0.3396	0.6604	0	Hafnia	Enterobacterales	FALSE
QS--TGB11.fa	GCF_000613045	Photobacterium_phosphoreum_ANT-2200	0.3396	0.6604	0	Photobacterium	Vibrionales	FALSE
QS--TGB11.fa	GCF_000620585	Halomonas_sp._19A_GOM-1509m	0.3396	0.6604	0	Halomonas	Oceanospirillales	FALSE
QS--TGB11.fa	GCF_000623075	Salmonella_enterica_subsp._enterica_serovar_Enteritidis_str._EC20121176	0.3396	0.6604	0	Salmonella	Enterobacterales	FALSE
QS--TGB11.fa	GCF_000623155	Salmonella_enterica_subsp._enterica_serovar_Enteritidis_str._SA20093266	0.3396	0.6604	0	Salmonella	Enterobacterales	FALSE
QS--TGB11.fa	GCF_000623175	Salmonella_enterica_subsp._enterica_serovar_Enteritidis_str._EC20110223	0.3396	0.6604	0	Salmonella	Enterobacterales	FALSE
QS--TGB11.fa	GCF_000623215	Salmonella_enterica_subsp._enterica_serovar_Enteritidis_str._EC20120544	0.3396	0.6604	0	Salmonella	Enterobacterales	FALSE
QS--TGB11.fa	GCF_000623235	Salmonella_enterica_subsp._enterica_serovar_Enteritidis_str._EC20120548	0.3396	0.6604	0	Salmonella	Enterobacterales	FALSE
QS--TGB11.fa	GCF_000623255	Salmonella_enterica_subsp._enterica_serovar_Enteritidis_str._EC20120555	0.3396	0.6604	0	Salmonella	Enterobacterales	FALSE
QS--TGB11.fa	GCF_000692295	Enterobacter_cloacae_CHS_79	0.3396	0.6604	0	Enterobacter	Enterobacterales	FALSE
QS--TGB11.fa	GCF_000709535	Salmonella_bongori_serovar_48:z41:--_str._RKS3044	0.3396	0.6604	0	Salmonella	Enterobacterales	FALSE
QS--TGB11.fa	GCF_000711175	Edwardsiella_piscicida	0.3396	0.6604	0	Edwardsiella	Enterobacterales	FALSE
QS--TGB11.fa	GCF_000733315	Vibrio_sp._ER1A	0.3396	0.6604	0	Vibrio	Vibrionales	FALSE
QS--TGB11.fa	GCF_000734885	Serratia_grimesii	0.3396	0.6604	0	Serratia	Enterobacterales	FALSE
QS--TGB11.fa	GCF_000736555	Xenorhabdus_bovienii_str._kraussei_Quebec	0.3396	0.6604	0	Xenorhabdus	Enterobacterales	FALSE
QS--TGB11.fa	GCF_000736595	Xenorhabdus_bovienii_str._feltiae_Moldova	0.3396	0.6604	0	Xenorhabdus	Enterobacterales	FALSE
QS--TGB11.fa	GCF_000736615	Xenorhabdus_bovienii_str._Intermedium	0.3396	0.6604	0	Xenorhabdus	Enterobacterales	FALSE
QS--TGB11.fa	GCF_000736635	Xenorhabdus_bovienii_str._puntauvense	0.3396	0.6604	0	Xenorhabdus	Enterobacterales	FALSE
QS--TGB11.fa	GCF_000736655	Xenorhabdus_bovienii_str._feltiae_France	0.3396	0.6604	0	Xenorhabdus	Enterobacterales	FALSE
QS--TGB11.fa	GCF_000736675	Xenorhabdus_bovienii_str._feltiae_Florida	0.3396	0.6604	0	Xenorhabdus	Enterobacterales	FALSE
QS--TGB11.fa	GCF_000736695	Xenorhabdus_bovienii_str._kraussei_Becker_Underwood	0.3396	0.6604	0	Xenorhabdus	Enterobacterales	FALSE
QS--TGB11.fa	GCF_000737905	Buttiauxella_agrestis	0.3396	0.6604	0	Buttiauxella	Enterobacterales	FALSE
QS--TGB11.fa	GCF_000740985	[Haemophilus]_parasuis	0.3396	0.6604	0	Haemophilus	Pasteurellales	FALSE
QS--TGB11.fa	GCF_000742795	[Haemophilus]_parasuis	0.3396	0.6604	0	Haemophilus	Pasteurellales	FALSE
QS--TGB11.fa	GCF_000743955	Shigella_flexneri_2003036	0.3396	0.6604	0	Shigella	Enterobacterales	FALSE
QS--TGB11.fa	GCF_000743995	Shigella_flexneri_Shi06HN006	0.3396	0.6604	0	Shigella	Enterobacterales	FALSE
QS--TGB11.fa	GCF_000757905	Arsenophonus_endosymbiont_str._Hangzhou_of_Nilaparvata_lugens	0.3396	0.6604	0	Arsenophonus	Enterobacterales	FALSE
QS--TGB11.fa	GCF_000758305	Cedecea_neteri	0.3396	0.6604	0	Cedecea	Enterobacterales	FALSE
QS--TGB11.fa	GCF_000762975	Enterobacter_sp._UCD-UG_FMILLET	0.3396	0.6604	0	Enterobacter	Enterobacterales	FALSE
QS--TGB11.fa	GCF_000764205	Thalassotalea_sp._ND16A	0.3396	0.6604	0	Thalassotalea	Alteromonadales	FALSE
QS--TGB11.fa	GCF_000764215	Pseudoalteromonas_sp._ND6B	0.3396	0.6604	0	Pseudoalteromonas	Alteromonadales	FALSE
QS--TGB11.fa	GCF_000772065	Vibrio_coralliilyticus	0.3396	0.6604	0	Vibrio	Vibrionales	FALSE
QS--TGB11.fa	GCF_000783325	Vibrio_variabilis	0.3396	0.6604	0	Vibrio	Vibrionales	FALSE
QS--TGB11.fa	GCF_000783935	Raoultella_planticola	0.3396	0.6604	0	Raoultella	Enterobacterales	FALSE
QS--TGB11.fa	GCF_000784735	Dickeya_sp._2B12	0.3396	0.6604	0	Dickeya	Enterobacterales	FALSE
QS--TGB11.fa	GCF_000785575	Vibrio_caribbeanicus	0.3396	0.6604	0	Vibrio	Vibrionales	FALSE
QS--TGB11.fa	GCF_000800725	Edwardsiella_sp._EA181011	0.3396	0.6604	0	Edwardsiella	Enterobacterales	FALSE
QS--TGB11.fa	GCF_000800945	Plesiomonas_sp._ZOR0011	0.3396	0.6604	0	Plesiomonas	Enterobacterales	FALSE
QS--TGB11.fa	GCF_000804575	Edwardsiella_anguillarum_ET080729	0.3396	0.6604	0	Edwardsiella	Enterobacterales	FALSE
QS--TGB11.fa	GCF_000804595	Edwardsiella_anguillarum_ET070829	0.3396	0.6604	0	Edwardsiella	Enterobacterales	FALSE
QS--TGB11.fa	GCF_000804615	Edwardsiella_anguillarum_ET081126R	0.3396	0.6604	0	Edwardsiella	Enterobacterales	FALSE
QS--TGB11.fa	GCF_000808195	Pectobacterium_carotovorum_subsp._brasiliense	0.3396	0.6604	0	Pectobacterium	Enterobacterales	FALSE
QS--TGB11.fa	GCF_000813405	Bordetella_avium	0.3396	0.6604	0	Bordetella	Burkholderiales	FALSE
QS--TGB11.fa	GCF_000815515	Shigella_dysenteriae_S6554	0.3396	0.6604	0	Shigella	Enterobacterales	FALSE
QS--TGB11.fa	GCF_000816475	Vibrio_sinaloensis	0.3396	0.6604	0	Vibrio	Vibrionales	FALSE
QS--TGB11.fa	GCF_000818805	Hafnia_alvei	0.3396	0.6604	0	Hafnia	Enterobacterales	FALSE
QS--TGB11.fa	GCF_000819525	Mannheimia_haemolytica_USDA-ARS-USMARC-184	0.3396	0.6604	0	Mannheimia	Pasteurellales	FALSE
QS--TGB11.fa	GCF_000829965	Raoultella_ornithinolytica	0.3396	0.6604	0	Raoultella	Enterobacterales	FALSE
QS--TGB11.fa	GCF_000832025	Shewanella_sp._cp20	0.3396	0.6604	0	Shewanella	Alteromonadales	FALSE
QS--TGB11.fa	GCF_000834195	Yersinia_enterocolitica	0.3396	0.6604	0	Yersinia	Enterobacterales	FALSE
QS--TGB11.fa	GCF_000950135	Photobacterium_kishitanii	0.3396	0.6604	0	Photobacterium	Vibrionales	FALSE
QS--TGB11.fa	GCF_000950335	Photobacterium_kishitanii	0.3396	0.6604	0	Photobacterium	Vibrionales	FALSE
QS--TGB11.fa	GCF_000953035	Shigella_flexneri	0.3396	0.6604	0	Shigella	Enterobacterales	FALSE
QS--TGB11.fa	GCF_000957315	Enterobacter_cloacae_complex_sp._43444	0.3396	0.6604	0	Enterobacter	Enterobacterales	FALSE
QS--TGB11.fa	GCF_000957385	Enterobacter_kobei	0.3396	0.6604	0	Enterobacter	Enterobacterales	FALSE
QS--TGB11.fa	GCF_000957415	Enterobacter_cloacae_complex_sp._20432	0.3396	0.6604	0	Enterobacter	Enterobacterales	FALSE
QS--TGB11.fa	GCF_000957765	Enterobacter_cloacae_complex_sp._35009	0.3396	0.6604	0	Enterobacter	Enterobacterales	FALSE
QS--TGB11.fa	GCF_000958425	Enterobacter_cloacae_complex_sp._42192	0.3396	0.6604	0	Enterobacter	Enterobacterales	FALSE
QS--TGB11.fa	GCF_000963635	Mannheimia_haemolytica	0.3396	0.6604	0	Mannheimia	Pasteurellales	FALSE
QS--TGB11.fa	GCF_000963675	Mannheimia_haemolytica	0.3396	0.6604	0	Mannheimia	Pasteurellales	FALSE
QS--TGB11.fa	GCF_000965835	Enterobacter_cloacae_complex_sp._CIDEIMsCOL1	0.3396	0.6604	0	Enterobacter	Enterobacterales	FALSE
QS--TGB11.fa	GCF_000967645	Halomonas_sp._S2151	0.3396	0.6604	0	Halomonas	Oceanospirillales	FALSE
QS--TGB11.fa	GCF_000968115	Yersinia_enterocolitica_(type_O:5)_str._YE53/03	0.3396	0.6604	0	Yersinia	Enterobacterales	FALSE
QS--TGB11.fa	GCF_000973125	Xenorhabdus_bovienii	0.3396	0.6604	0	Xenorhabdus	Enterobacterales	FALSE
QS--TGB11.fa	GCF_000973525	Pasteurella_multocida_subsp._multocida_OH4807	0.3396	0.6604	0	Pasteurella	Pasteurellales	FALSE
QS--TGB11.fa	GCF_000980975	Hafnia_alvei	0.3396	0.6604	0	Hafnia	Enterobacterales	FALSE
QS--TGB11.fa	GCF_000987765	Arsukibacterium_sp._MJ3	0.3396	0.6604	0	Arsukibacterium	Chromatiales	FALSE
QS--TGB11.fa	GCF_000987925	Yersinia_enterocolitica	0.3396	0.6604	0	Yersinia	Enterobacterales	FALSE
QS--TGB11.fa	GCF_001011055	Edwardsiella_tarda	0.3396	0.6604	0	Edwardsiella	Enterobacterales	FALSE
QS--TGB11.fa	GCF_001021855	Shigella_flexneri_G1663	0.3396	0.6604	0	Shigella	Enterobacterales	FALSE
QS--TGB11.fa	GCF_001021995	Klebsiella_aerogenes	0.3396	0.6604	0	Klebsiella	Enterobacterales	FALSE
QS--TGB11.fa	GCF_001022415	Enterobacter_cloacae_complex_sp._GN02440	0.3396	0.6604	0	Enterobacter	Enterobacterales	FALSE
QS--TGB11.fa	GCF_001022445	Enterobacter_kobei	0.3396	0.6604	0	Enterobacter	Enterobacterales	FALSE
QS--TGB11.fa	GCF_001022685	Enterobacter_sp._GN02600	0.3396	0.6604	0	Enterobacter	Enterobacterales	FALSE
QS--TGB11.fa	GCF_001022755	Enterobacter_cloacae_complex_sp._GN02692	0.3396	0.6604	0	Enterobacter	Enterobacterales	FALSE
QS--TGB11.fa	GCF_001022805	Enterobacter_ludwigii	0.3396	0.6604	0	Enterobacter	Enterobacterales	FALSE
QS--TGB11.fa	GCF_001023175	Enterobacter_cloacae_complex_sp._GN02141	0.3396	0.6604	0	Enterobacter	Enterobacterales	FALSE
QS--TGB11.fa	GCF_001027225	Shigella_boydii	0.3396	0.6604	0	Shigella	Enterobacterales	FALSE
QS--TGB11.fa	GCF_001030225	Enterobacter_sp._BIDMC92	0.3396	0.6604	0	Enterobacter	Enterobacterales	FALSE
QS--TGB11.fa	GCF_001037585	Citrobacter_sp._BIDMC108	0.3396	0.6604	0	Citrobacter	Enterobacterales	FALSE
QS--TGB11.fa	GCF_001037835	Enterobacter_sp._BIDMC99	0.3396	0.6604	0	Enterobacter	Enterobacterales	FALSE
QS--TGB11.fa	GCF_001038225	Pluralibacter_gergoviae	0.3396	0.6604	0	Pluralibacter	Enterobacterales	FALSE
QS--TGB11.fa	GCF_001038285	Pluralibacter_gergoviae	0.3396	0.6604	0	Pluralibacter	Enterobacterales	FALSE
QS--TGB11.fa	GCF_001049955	Proteus_vulgaris	0.3396	0.6604	0	Proteus	Enterobacterales	FALSE
QS--TGB11.fa	GCF_001052055	Enterobacter_cloacae_complex_'Hoffmann_cluster_IV'	0.3396	0.6604	0	Enterobacter	Enterobacterales	FALSE
QS--TGB11.fa	GCF_001052135	Enterobacter_asburiae	0.3396	0.6604	0	Enterobacter	Enterobacterales	FALSE
QS--TGB11.fa	GCF_001052145	Enterobacter_asburiae	0.3396	0.6604	0	Enterobacter	Enterobacterales	FALSE
QS--TGB11.fa	GCF_001052355	Enterobacter_asburiae	0.3396	0.6604	0	Enterobacter	Enterobacterales	FALSE
QS--TGB11.fa	GCF_001052605	Enterobacter_cloacae_complex_'Hoffmann_cluster_IV'	0.3396	0.6604	0	Enterobacter	Enterobacterales	FALSE
QS--TGB11.fa	GCF_001053915	Haemophilus_parainfluenzae	0.3396	0.6604	0	Haemophilus	Pasteurellales	FALSE
QS--TGB11.fa	GCF_001058435	Haemophilus_parainfluenzae	0.3396	0.6604	0	Haemophilus	Pasteurellales	FALSE
QS--TGB11.fa	GCF_001059415	Enterobacter_sp._940_PEND	0.3396	0.6604	0	Enterobacter	Enterobacterales	FALSE
QS--TGB11.fa	GCF_001059425	Aggregatibacter_segnis	0.3396	0.6604	0	Aggregatibacter	Pasteurellales	FALSE
QS--TGB11.fa	GCF_001060045	Enterobacter_asburiae	0.3396	0.6604	0	Enterobacter	Enterobacterales	FALSE
QS--TGB11.fa	GCF_001062165	Citrobacter_braakii	0.3396	0.6604	0	Citrobacter	Enterobacterales	FALSE
QS--TGB11.fa	GCF_001063355	Franconibacter_helveticus	0.3396	0.6604	0	Franconibacter	Enterobacterales	FALSE
QS--TGB11.fa	GCF_001065685	Raoultella_planticola	0.3396	0.6604	0	Raoultella	Enterobacterales	FALSE
QS--TGB11.fa	GCF_001067555	Pantoea_vagans	0.3396	0.6604	0	Pantoea	Enterobacterales	FALSE
QS--TGB11.fa	GCF_001076295	Enterobacter_asburiae	0.3396	0.6604	0	Enterobacter	Enterobacterales	FALSE
QS--TGB11.fa	GCF_001112925	Yersinia_nurmii	0.3396	0.6604	0	Yersinia	Enterobacterales	FALSE
QS--TGB11.fa	GCF_001186215	Edwardsiella_sp._LADL05-105	0.3396	0.6604	0	Edwardsiella	Enterobacterales	FALSE
QS--TGB11.fa	GCF_001263435	Morganella_morganii	0.3396	0.6604	0	Morganella	Enterobacterales	FALSE
QS--TGB11.fa	GCF_001266615	Kluyvera_cryocrescens	0.3396	0.6604	0	Kluyvera	Enterobacterales	FALSE
QS--TGB11.fa	GCF_001274995	Morganella_morganii	0.3396	0.6604	0	Morganella	Enterobacterales	FALSE
QS--TGB11.fa	GCF_001297765	Trabulsiella_odontotermitis	0.3396	0.6604	0	Trabulsiella	Enterobacterales	FALSE
QS--TGB11.fa	GCF_001297775	Trabulsiella_odontotermitis	0.3396	0.6604	0	Trabulsiella	Enterobacterales	FALSE
QS--TGB11.fa	GCF_001297785	Trabulsiella_odontotermitis	0.3396	0.6604	0	Trabulsiella	Enterobacterales	FALSE
QS--TGB11.fa	GCF_001297845	Trabulsiella_odontotermitis	0.3396	0.6604	0	Trabulsiella	Enterobacterales	FALSE
QS--TGB11.fa	GCF_001297855	Trabulsiella_odontotermitis	0.3396	0.6604	0	Trabulsiella	Enterobacterales	FALSE
QS--TGB11.fa	GCF_001304755	Yersinia_enterocolitica	0.3396	0.6604	0	Yersinia	Enterobacterales	FALSE
QS--TGB11.fa	GCF_001306895	Pseudoalteromonas_sp._UCD-33C	0.3396	0.6604	0	Pseudoalteromonas	Alteromonadales	FALSE
QS--TGB11.fa	GCF_001306915	Pseudoalteromonas_lipolytica	0.3396	0.6604	0	Pseudoalteromonas	Alteromonadales	FALSE
QS--TGB11.fa	GCF_001399995	Pseudoalteromonas_sp._P1-11	0.3396	0.6604	0	Pseudoalteromonas	Alteromonadales	FALSE
QS--TGB11.fa	GCF_001400005	Pseudoalteromonas_sp._P1-30	0.3396	0.6604	0	Pseudoalteromonas	Alteromonadales	FALSE
QS--TGB11.fa	GCF_001401795	Pseudoalteromonas_sp._P1-26	0.3396	0.6604	0	Pseudoalteromonas	Alteromonadales	FALSE
QS--TGB11.fa	GCF_001433715	Alteromonas_stellipolaris_LMG_21856	0.3396	0.6604	0	Alteromonas	Alteromonadales	FALSE
QS--TGB11.fa	GCF_001441695	Alishewanella_sp._WH16-1	0.3396	0.6604	0	Alishewanella	Alteromonadales	FALSE
QS--TGB11.fa	GCF_001444365	Colwellia_sp._MT41	0.3396	0.6604	0	Colwellia	Alteromonadales	FALSE
QS--TGB11.fa	GCF_001455895	Photobacterium_kishitanii	0.3396	0.6604	0	Photobacterium	Vibrionales	FALSE
QS--TGB11.fa	GCF_001463035	Enterobacter_sp._K66-74	0.3396	0.6604	0	Enterobacter	Enterobacterales	FALSE
QS--TGB11.fa	GCF_001463265	Citrobacter_sp._50677481	0.3396	0.6604	0	Citrobacter	Enterobacterales	FALSE
QS--TGB11.fa	GCF_001469895	Pseudoalteromonas_sp._XI10	0.3396	0.6604	0	Pseudoalteromonas	Alteromonadales	FALSE
QS--TGB11.fa	GCF_001471995	Enterobacter_cloacae_complex_sp._SMART_269	0.3396	0.6604	0	Enterobacter	Enterobacterales	FALSE
QS--TGB11.fa	GCF_001472715	Enterobacter_cloacae_complex_sp._SMART_763	0.3396	0.6604	0	Enterobacter	Enterobacterales	FALSE
QS--TGB11.fa	GCF_001472995	Enterobacter_cloacae_complex_sp._SMART_930	0.3396	0.6604	0	Enterobacter	Enterobacterales	FALSE
QS--TGB11.fa	GCF_001475615	Enterobacter_xiangfangensis	0.3396	0.6604	0	Enterobacter	Enterobacterales	FALSE
QS--TGB11.fa	GCF_001475635	Enterobacter_xiangfangensis	0.3396	0.6604	0	Enterobacter	Enterobacterales	FALSE
QS--TGB11.fa	GCF_001475645	Enterobacter_xiangfangensis	0.3396	0.6604	0	Enterobacter	Enterobacterales	FALSE
QS--TGB11.fa	GCF_001475835	Enterobacter_xiangfangensis	0.3396	0.6604	0	Enterobacter	Enterobacterales	FALSE
QS--TGB11.fa	GCF_001475855	Enterobacter_xiangfangensis	0.3396	0.6604	0	Enterobacter	Enterobacterales	FALSE
QS--TGB11.fa	GCF_001475875	Enterobacter_xiangfangensis	0.3396	0.6604	0	Enterobacter	Enterobacterales	FALSE
QS--TGB11.fa	GCF_001476005	Enterobacter_xiangfangensis	0.3396	0.6604	0	Enterobacter	Enterobacterales	FALSE
QS--TGB11.fa	GCF_001476035	Enterobacter_xiangfangensis	0.3396	0.6604	0	Enterobacter	Enterobacterales	FALSE
QS--TGB11.fa	GCF_001476055	Enterobacter_xiangfangensis	0.3396	0.6604	0	Enterobacter	Enterobacterales	FALSE
QS--TGB11.fa	GCF_001476295	Pantoea_dispersa	0.3396	0.6604	0	Pantoea	Enterobacterales	FALSE
QS--TGB11.fa	GCF_001482565	Enterobacter_asburiae	0.3396	0.6604	0	Enterobacter	Enterobacterales	FALSE
QS--TGB11.fa	GCF_001514455	Serratia_fonticola	0.3396	0.6604	0	Serratia	Enterobacterales	FALSE
QS--TGB11.fa	GCF_001514575	Escherichia_albertii	0.3396	0.6604	0	Escherichia	Enterobacterales	FALSE
QS--TGB11.fa	GCF_001514625	Escherichia_albertii	0.3396	0.6604	0	Escherichia	Enterobacterales	FALSE
QS--TGB11.fa	GCF_001514645	Escherichia_albertii	0.3396	0.6604	0	Escherichia	Enterobacterales	FALSE
QS--TGB11.fa	GCF_001518315	Enterobacter_cloacae_complex_sp._GN03842	0.3396	0.6604	0	Enterobacter	Enterobacterales	FALSE
QS--TGB11.fa	GCF_001518455	Enterobacter_cloacae_complex_sp._GN05753	0.3396	0.6604	0	Enterobacter	Enterobacterales	FALSE
QS--TGB11.fa	GCF_001534665	Arsenophonus_symbiont_of_Lipoptena_fortisetosa	0.3396	0.6604	0	Arsenophonus	Enterobacterales	FALSE
QS--TGB11.fa	GCF_001549955	Escherichia_albertii	0.3396	0.6604	0	Escherichia	Enterobacterales	FALSE
QS--TGB11.fa	GCF_001559215	Klebsiella_aerogenes	0.3396	0.6604	0	Klebsiella	Enterobacterales	FALSE
QS--TGB11.fa	GCF_001562125	Alteromonas_sp._Mac1	0.3396	0.6604	0	Alteromonas	Alteromonadales	FALSE
QS--TGB11.fa	GCF_001562175	Enterobacter_cloacae	0.3396	0.6604	0	Enterobacter	Enterobacterales	FALSE
QS--TGB11.fa	GCF_001571545	Klebsiella_aerogenes	0.3396	0.6604	0	Klebsiella	Enterobacterales	FALSE
QS--TGB11.fa	GCF_001576535	Halomonas_axialensis	0.3396	0.6604	0	Halomonas	Oceanospirillales	FALSE
QS--TGB11.fa	GCF_001578125	Shigella_flexneri_1a	0.3396	0.6604	0	Shigella	Enterobacterales	FALSE
QS--TGB11.fa	GCF_001580175	Shigella_flexneri_2a	0.3396	0.6604	0	Shigella	Enterobacterales	FALSE
QS--TGB11.fa	GCF_001582075	Enterobacter_sp._FY-07	0.3396	0.6604	0	Enterobacter	Enterobacterales	FALSE
QS--TGB11.fa	GCF_001593245	Aeromonas_veronii	0.3396	0.6604	0	Aeromonas	Aeromonadales	FALSE
QS--TGB11.fa	GCF_001593585	Klebsiella_aerogenes	0.3396	0.6604	0	Klebsiella	Enterobacterales	FALSE
QS--TGB11.fa	GCF_001617625	Microbulbifer_thermotolerans	0.3396	0.6604	0	Microbulbifer	Cellvibrionales	FALSE
QS--TGB11.fa	GCF_001623605	Enterobacter_sp._ODB01	0.3396	0.6604	0	Enterobacter	Enterobacterales	FALSE
QS--TGB11.fa	GCF_001631805	Enterobacter_cloacae_complex_sp._GN06232	0.3396	0.6604	0	Enterobacter	Enterobacterales	FALSE
QS--TGB11.fa	GCF_001632765	Alteromonas_stellipolaris	0.3396	0.6604	0	Alteromonas	Alteromonadales	FALSE
QS--TGB11.fa	GCF_001632825	Alteromonas_stellipolaris	0.3396	0.6604	0	Alteromonas	Alteromonadales	FALSE
QS--TGB11.fa	GCF_001634325	Aeromonas_veronii	0.3396	0.6604	0	Aeromonas	Aeromonadales	FALSE
QS--TGB11.fa	GCF_001636255	Hafnia_alvei	0.3396	0.6604	0	Hafnia	Enterobacterales	FALSE
QS--TGB11.fa	GCF_001639065	Vibrio_barjaei	0.3396	0.6604	0	Vibrio	Vibrionales	FALSE
QS--TGB11.fa	GCF_001639145	Microbulbifer_sp._Q7	0.3396	0.6604	0	Microbulbifer	Cellvibrionales	FALSE
QS--TGB11.fa	GCF_001641135	Pantoea_sp._OXWO6B1	0.3396	0.6604	0	Pantoea	Enterobacterales	FALSE
QS--TGB11.fa	GCF_001652505	Lelliottia_amnigena	0.3396	0.6604	0	Lelliottia	Enterobacterales	FALSE
QS--TGB11.fa	GCF_001660175	Escherichia_sp._B1147	0.3396	0.6604	0	Escherichia	Enterobacterales	FALSE
QS--TGB11.fa	GCF_001663115	Serratia_plymuthica	0.3396	0.6604	0	Serratia	Enterobacterales	FALSE
QS--TGB11.fa	GCF_001663135	Serratia_plymuthica	0.3396	0.6604	0	Serratia	Enterobacterales	FALSE
QS--TGB11.fa	GCF_001663315	Raoultella_planticola	0.3396	0.6604	0	Raoultella	Enterobacterales	FALSE
QS--TGB11.fa	GCF_001663325	Raoultella_planticola	0.3396	0.6604	0	Raoultella	Enterobacterales	FALSE
QS--TGB11.fa	GCF_001678475	Gallibacterium_genomosp._3	0.3396	0.6604	0	Gallibacterium	Pasteurellales	FALSE
QS--TGB11.fa	GCF_001678635	Gallibacterium_genomosp._3	0.3396	0.6604	0	Gallibacterium	Pasteurellales	FALSE
QS--TGB11.fa	GCF_001679485	Haemophilus_sp._CCUG_60358	0.3396	0.6604	0	Haemophilus	Pasteurellales	FALSE
QS--TGB11.fa	GCF_001683395	Kosakonia_sacchari	0.3396	0.6604	0	Kosakonia	Enterobacterales	FALSE
QS--TGB11.fa	GCF_001690175	Gilliamella_apicola	0.3396	0.6604	0	Gilliamella	Orbales	FALSE
QS--TGB11.fa	GCF_001690195	Gilliamella_apicola	0.3396	0.6604	0	Gilliamella	Orbales	FALSE
QS--TGB11.fa	GCF_001696715	Thauera_sp._ZV-1-C	0.3396	0.6604	0	Thauera	Rhodocyclales	FALSE
QS--TGB11.fa	GCF_001704875	Pseudoalteromonas_lipolytica	0.3396	0.6604	0	Pseudoalteromonas	Alteromonadales	FALSE
QS--TGB11.fa	GCF_001714975	Shigella_sp._FC1172	0.3396	0.6604	0	Shigella	Enterobacterales	FALSE
QS--TGB11.fa	GCF_001719105	Enterobacter_sp._HK169	0.3396	0.6604	0	Enterobacter	Enterobacterales	FALSE
QS--TGB11.fa	GCF_001722135	Shigella_sp._FC130	0.3396	0.6604	0	Shigella	Enterobacterales	FALSE
QS--TGB11.fa	GCF_001729665	Klebsiella_quasipneumoniae	0.3396	0.6604	0	Klebsiella	Enterobacterales	FALSE
QS--TGB11.fa	GCF_001742985	Shigella_sp._FC1655	0.3396	0.6604	0	Shigella	Enterobacterales	FALSE
QS--TGB11.fa	GCF_001854555	Pseudoalteromonas_sp._JW3	0.3396	0.6604	0	Pseudoalteromonas	Alteromonadales	FALSE
QS--TGB11.fa	GCF_001854605	Pseudoalteromonas_sp._JW1	0.3396	0.6604	0	Pseudoalteromonas	Alteromonadales	FALSE
QS--TGB11.fa	GCF_001870515	Idiomarina_sp._MD25a	0.3396	0.6604	0	Idiomarina	Alteromonadales	FALSE
QS--TGB11.fa	GCF_001881025	Pantoea_sp._Ae16	0.3396	0.6604	0	Pantoea	Enterobacterales	FALSE
QS--TGB11.fa	GCF_001908045	Serratia_fonticola	0.3396	0.6604	0	Serratia	Enterobacterales	FALSE
QS--TGB11.fa	GCF_001922585	Pantoea_sp._1.19	0.3396	0.6604	0	Pantoea	Enterobacterales	FALSE
QS--TGB11.fa	GCF_001922855	Cronobacter_muytjensii	0.3396	0.6604	0	Cronobacter	Enterobacterales	FALSE
QS--TGB11.fa	GCF_001932975	Shigella_dysenteriae	0.3396	0.6604	0	Shigella	Enterobacterales	FALSE
QS--TGB11.fa	GCF_001933015	Shigella_boydii	0.3396	0.6604	0	Shigella	Enterobacterales	FALSE
QS--TGB11.fa	GCF_001933095	Shigella_dysenteriae	0.3396	0.6604	0	Shigella	Enterobacterales	FALSE
QS--TGB11.fa	GCF_001938125	[Haemophilus]_parasuis	0.3396	0.6604	0	Haemophilus	Pasteurellales	FALSE
QS--TGB11.fa	GCF_001974875	Pseudoalteromonas_sp._EB27	0.3396	0.6604	0	Pseudoalteromonas	Alteromonadales	FALSE
QS--TGB11.fa	GCF_001995275	Dickeya_dadantii	0.3396	0.6604	0	Dickeya	Enterobacterales	FALSE
QS--TGB11.fa	GCF_001995825	Vibrio_toranzoniae	0.3396	0.6604	0	Vibrio	Vibrionales	FALSE
QS--TGB11.fa	GCF_001998675	Rodentibacter_pneumotropicus	0.3396	0.6604	0	Rodentibacter	Pasteurellales	FALSE
QS--TGB11.fa	GCF_002000465	Rodentibacter_ratti	0.3396	0.6604	0	Rodentibacter	Pasteurellales	FALSE
QS--TGB11.fa	GCF_002006945	Edwardsiella_tarda	0.3396	0.6604	0	Edwardsiella	Enterobacterales	FALSE
QS--TGB11.fa	GCF_002033765	Salmonella_bongori_serovar_48:a:-	0.3396	0.6604	0	Salmonella	Enterobacterales	FALSE
QS--TGB11.fa	GCF_002035265	Salmonella_bongori_serovar_48:z35:-	0.3396	0.6604	0	Salmonella	Enterobacterales	FALSE
QS--TGB11.fa	GCF_002035285	Salmonella_bongori	0.3396	0.6604	0	Salmonella	Enterobacterales	FALSE
QS--TGB11.fa	GCF_002035315	Salmonella_bongori_serovar_48:i:-	0.3396	0.6604	0	Salmonella	Enterobacterales	FALSE
QS--TGB11.fa	GCF_002035475	Salmonella_bongori	0.3396	0.6604	0	Salmonella	Enterobacterales	FALSE
QS--TGB11.fa	GCF_002037625	Salmonella_bongori_serovar_44:z39:-	0.3396	0.6604	0	Salmonella	Enterobacterales	FALSE
QS--TGB11.fa	GCF_002073915	Candidatus_Riesia_pediculicola	0.3396	0.6604	0	Candidatus Riesia	Enterobacterales	FALSE
QS--TGB11.fa	GCF_002073995	Vibrio_coralliilyticus	0.3396	0.6604	0	Vibrio	Vibrionales	FALSE
QS--TGB11.fa	GCF_002074015	Candidatus_Riesia_pediculicola	0.3396	0.6604	0	Candidatus Riesia	Enterobacterales	FALSE
QS--TGB11.fa	GCF_002076875	Edwardsiella_ictaluri	0.3396	0.6604	0	Edwardsiella	Enterobacterales	FALSE
QS--TGB11.fa	GCF_002076895	Colwellia_sp._NB097-1	0.3396	0.6604	0	Colwellia	Alteromonadales	FALSE
QS--TGB11.fa	GCF_002077175	Colwellia_sp._PAMC_21821	0.3396	0.6604	0	Colwellia	Alteromonadales	FALSE
QS--TGB11.fa	GCF_002104515	Colwellia_polaris	0.3396	0.6604	0	Colwellia	Alteromonadales	FALSE
QS--TGB11.fa	GCF_002108615	Raoultella_sp._YJ	0.3396	0.6604	0	Raoultella	Enterobacterales	FALSE
QS--TGB11.fa	GCF_002119345	Halomonas_sp._CSM-2	0.3396	0.6604	0	Halomonas	Oceanospirillales	FALSE
QS--TGB11.fa	GCF_002141825	Gilliamella_sp._AM1	0.3396	0.6604	0	Gilliamella	Orbales	FALSE
QS--TGB11.fa	GCF_002141865	Gilliamella_sp._A-4-12	0.3396	0.6604	0	Gilliamella	Orbales	FALSE
QS--TGB11.fa	GCF_002141935	Gilliamella_sp._NO15	0.3396	0.6604	0	Gilliamella	Orbales	FALSE
QS--TGB11.fa	GCF_002141945	Gilliamella_sp._NO1	0.3396	0.6604	0	Gilliamella	Orbales	FALSE
QS--TGB11.fa	GCF_002141975	Gilliamella_sp._NO13	0.3396	0.6604	0	Gilliamella	Orbales	FALSE
QS--TGB11.fa	GCF_002141985	Gilliamella_sp._NO16	0.3396	0.6604	0	Gilliamella	Orbales	FALSE
QS--TGB11.fa	GCF_002142035	Gilliamella_sp._A-TSA1	0.3396	0.6604	0	Gilliamella	Orbales	FALSE
QS--TGB11.fa	GCF_002142055	Gilliamella_sp._A-TSA2	0.3396	0.6604	0	Gilliamella	Orbales	FALSE
QS--TGB11.fa	GCF_002142065	Gilliamella_sp._A-TSA3	0.3396	0.6604	0	Gilliamella	Orbales	FALSE
QS--TGB11.fa	GCF_002142085	Gilliamella_sp._NO12	0.3396	0.6604	0	Gilliamella	Orbales	FALSE
QS--TGB11.fa	GCF_002142115	Gilliamella_sp._NO14	0.3396	0.6604	0	Gilliamella	Orbales	FALSE
QS--TGB11.fa	GCF_002142135	Gilliamella_sp._A-TSA4	0.3396	0.6604	0	Gilliamella	Orbales	FALSE
QS--TGB11.fa	GCF_002142155	Gilliamella_sp._NO3	0.3396	0.6604	0	Gilliamella	Orbales	FALSE
QS--TGB11.fa	GCF_002142165	Gilliamella_sp._NO4	0.3396	0.6604	0	Gilliamella	Orbales	FALSE
QS--TGB11.fa	GCF_002142185	Gilliamella_sp._N-G1	0.3396	0.6604	0	Gilliamella	Orbales	FALSE
QS--TGB11.fa	GCF_002142225	Gilliamella_sp._N-G3	0.3396	0.6604	0	Gilliamella	Orbales	FALSE
QS--TGB11.fa	GCF_002142255	Gilliamella_sp._N-G4	0.3396	0.6604	0	Gilliamella	Orbales	FALSE
QS--TGB11.fa	GCF_002148625	Enterobacter_sp._J49	0.3396	0.6604	0	Enterobacter	Enterobacterales	FALSE
QS--TGB11.fa	GCF_002157425	Pantoea_agglomerans	0.3396	0.6604	0	Pantoea	Enterobacterales	FALSE
QS--TGB11.fa	GCF_002206385	Serratia_odorifera	0.3396	0.6604	0	Serratia	Enterobacterales	FALSE
QS--TGB11.fa	GCF_002207995	Pantoea_sp._VS1	0.3396	0.6604	0	Pantoea	Enterobacterales	FALSE
QS--TGB11.fa	GCF_002208845	Citrobacter_braakii	0.3396	0.6604	0	Citrobacter	Enterobacterales	FALSE
QS--TGB11.fa	GCF_002211925	Salmonella_bongori_serovar_66:z41:-_str._SA19983605	0.3396	0.6604	0	Salmonella	Enterobacterales	FALSE
QS--TGB11.fa	GCF_002214345	Vibrio_shilonii	0.3396	0.6604	0	Vibrio	Vibrionales	FALSE
QS--TGB11.fa	GCF_002224165	Enterobacter_mori	0.3396	0.6604	0	Enterobacter	Enterobacterales	FALSE
QS--TGB11.fa	GCF_002239605	Citrobacter_braakii	0.3396	0.6604	0	Citrobacter	Enterobacterales	FALSE
QS--TGB11.fa	GCF_002250015	Kosakonia_cowanii	0.3396	0.6604	0	Kosakonia	Enterobacterales	FALSE
QS--TGB11.fa	GCF_002264145	Raoultella_planticola	0.3396	0.6604	0	Raoultella	Enterobacterales	FALSE
QS--TGB11.fa	GCF_900039485	Candidatus_Doolittlea_endobia	0.3396	0.6604	0	Candidatus Doolittlea	Enterobacterales	FALSE
QS--TGB11.fa	GCF_900061445	Providencia_heimbachae	0.3396	0.6604	0	Providencia	Enterobacterales	FALSE
QS--TGB11.fa	GCF_900086985	Halomonas_sp._HL-93	0.3396	0.6604	0	Halomonas	Oceanospirillales	FALSE
QS--TGB11.fa	GCF_900102705	Enterobacter_sp._NFIX45	0.3396	0.6604	0	Enterobacter	Enterobacterales	FALSE
QS--TGB11.fa	GCF_900129625	Pantoea_sesami	0.3396	0.6604	0	Pantoea	Enterobacterales	FALSE
QS--TGB11.fa	GCF_900142835	Enterobacter_sp._PDC34	0.3396	0.6604	0	Enterobacter	Enterobacterales	FALSE
QS--TGB11.fa	GCF_900143135	Candidatus_Erwinia_sp._ErCipseudotaxifoliae	0.3396	0.6604	0	Erwinia	Enterobacterales	FALSE
QS--TGB11.fa	GCF_900156095	Aeromonas_sp._RU39B	0.3396	0.6604	0	Aeromonas	Aeromonadales	FALSE
QS--TGB11.fa	GCF_900156675	Oleibacter_marinus	0.3396	0.6604	0	Oleibacter	Oceanospirillales	FALSE
QS--TGB11.fa	GCF_900166975	Photobacterium_sp._H01100410B	0.3396	0.6604	0	Photobacterium	Vibrionales	FALSE
QS--TGB11.fa	GCF_900177785	Cedecea_sp._NFIX57	0.3396	0.6604	0	Cedecea	Enterobacterales	FALSE
QS--TGB11.fa	GCF_900185945	Kosakonia_oryzendophytica	0.3396	0.6604	0	Kosakonia	Enterobacterales	FALSE
QS--TGB11.fa	GCF_000007725	Buchnera_aphidicola_str._Bp_(Baizongia_pistaciae)	0.3533	0.6467	0	Buchnera	Enterobacterales	FALSE
QS--TGB11.fa	GCF_000009885	Klebsiella_pneumoniae_subsp._pneumoniae_NTUH-K2044	0.3533	0.6467	0	Klebsiella	Enterobacterales	FALSE
QS--TGB11.fa	GCF_000012325	Colwellia_psychrerythraea_34H	0.3533	0.6467	0	Colwellia	Alteromonadales	FALSE
QS--TGB11.fa	GCF_000014665	Shewanella_sp._MR-7	0.3533	0.6467	0	Shewanella	Alteromonadales	FALSE
QS--TGB11.fa	GCF_000015885	Actinobacillus_pleuropneumoniae_serovar_5b_str._L20	0.3533	0.6467	0	Actinobacillus	Pasteurellales	FALSE
QS--TGB11.fa	GCF_000016305	Klebsiella_pneumoniae_subsp._pneumoniae_MGH_78578	0.3533	0.6467	0	Klebsiella	Enterobacterales	FALSE
QS--TGB11.fa	GCF_000016685	Actinobacillus_pleuropneumoniae_serovar_3_str._JL03	0.3533	0.6467	0	Actinobacillus	Pasteurellales	FALSE
QS--TGB11.fa	GCF_000018045	Citrobacter_koseri_ATCC_BAA-895	0.3533	0.6467	0	Citrobacter	Enterobacterales	FALSE
QS--TGB11.fa	GCF_000019565	Klebsiella_pneumoniae_342	0.3533	0.6467	0	Klebsiella	Enterobacterales	FALSE
QS--TGB11.fa	GCF_000020405	Actinobacillus_pleuropneumoniae_serovar_7_str._AP76	0.3533	0.6467	0	Actinobacillus	Pasteurellales	FALSE
QS--TGB11.fa	GCF_000024645	Pectobacterium_parmentieri_WPP163	0.3533	0.6467	0	Pectobacterium	Enterobacterales	FALSE
QS--TGB11.fa	GCF_000025405	Pantoea_ananatis_LMG_20103	0.3533	0.6467	0	Pantoea	Enterobacterales	FALSE
QS--TGB11.fa	GCF_000025465	Klebsiella_variicola_At-22	0.3533	0.6467	0	Klebsiella	Enterobacterales	FALSE
QS--TGB11.fa	GCF_000026085	Pseudoalteromonas_haloplanktis_TAC125	0.3533	0.6467	0	Pseudoalteromonas	Alteromonadales	FALSE
QS--TGB11.fa	GCF_000026305	Escherichia_coli_ED1a	0.3533	0.6467	0	Escherichia	Enterobacterales	FALSE
QS--TGB11.fa	GCF_000026325	Escherichia_coli_UMN026	0.3533	0.6467	0	Escherichia	Enterobacterales	FALSE
QS--TGB11.fa	GCF_000027265	Erwinia_pyrifoliae_Ep1/96	0.3533	0.6467	0	Erwinia	Enterobacterales	FALSE
QS--TGB11.fa	GCF_000061505	Azoarcus_sp._BH72	0.3533	0.6467	0	Azoarcus	Rhodocyclales	FALSE
QS--TGB11.fa	GCF_000092525	Shigella_sonnei_Ss046	0.3533	0.6467	0	Shigella	Enterobacterales	FALSE
QS--TGB11.fa	GCF_000146735	Escherichia_coli_str._K-12_substr._MG1655star	0.3533	0.6467	0	Escherichia	Enterobacterales	FALSE
QS--TGB11.fa	GCF_000153025	Marinomonas_sp._MED121	0.3533	0.6467	0	Marinomonas	Oceanospirillales	FALSE
QS--TGB11.fa	GCF_000153645	Mannheimia_haemolytica_PHL213	0.3533	0.6467	0	Mannheimia	Pasteurellales	FALSE
QS--TGB11.fa	GCF_000155105	Escherichia_albertii_TW07627	0.3533	0.6467	0	Escherichia	Enterobacterales	FALSE
QS--TGB11.fa	GCF_000155975	Citrobacter_youngae_ATCC_29220	0.3533	0.6467	0	Citrobacter	Enterobacterales	FALSE
QS--TGB11.fa	GCF_000157115	Escherichia_sp._3_2_53FAA	0.3533	0.6467	0	Escherichia	Enterobacterales	FALSE
QS--TGB11.fa	GCF_000158055	Providencia_rettgeri_DSM_1131	0.3533	0.6467	0	Providencia	Enterobacterales	FALSE
QS--TGB11.fa	GCF_000158415	Escherichia_sp._4_1_40B	0.3533	0.6467	0	Escherichia	Enterobacterales	FALSE
QS--TGB11.fa	GCF_000159895	Escherichia_sp._1_1_43	0.3533	0.6467	0	Escherichia	Enterobacterales	FALSE
QS--TGB11.fa	GCF_000163075	Klebsiella_sp._1_1_55	0.3533	0.6467	0	Klebsiella	Enterobacterales	FALSE
QS--TGB11.fa	GCF_000166535	Escherichia_coli_TW10598	0.3533	0.6467	0	Escherichia	Enterobacterales	FALSE
QS--TGB11.fa	GCF_000168075	Shigella_dysenteriae_1012	0.3533	0.6467	0	Shigella	Enterobacterales	FALSE
QS--TGB11.fa	GCF_000168315	Xanthomonas_oryzae_pv._oryzicola_BLS256	0.3533	0.6467	0	Xanthomonas	Xanthomonadales	FALSE
QS--TGB11.fa	GCF_000170855	Moritella_sp._PE36	0.3533	0.6467	0	Moritella	Alteromonadales	FALSE
QS--TGB11.fa	GCF_000175935	Pantoea_sp._At-9b	0.3533	0.6467	0	Pantoea	Enterobacterales	FALSE
QS--TGB11.fa	GCF_000178515	Actinobacillus_pleuropneumoniae_serovar_2_str._S1536	0.3533	0.6467	0	Actinobacillus	Pasteurellales	FALSE
QS--TGB11.fa	GCF_000178535	Actinobacillus_pleuropneumoniae_serovar_4_str._M62	0.3533	0.6467	0	Actinobacillus	Pasteurellales	FALSE
QS--TGB11.fa	GCF_000178555	Actinobacillus_pleuropneumoniae_serovar_6_str._Femo	0.3533	0.6467	0	Actinobacillus	Pasteurellales	FALSE
QS--TGB11.fa	GCF_000178575	Actinobacillus_pleuropneumoniae_serovar_9_str._CVJ13261	0.3533	0.6467	0	Actinobacillus	Pasteurellales	FALSE
QS--TGB11.fa	GCF_000178595	Actinobacillus_pleuropneumoniae_serovar_10_str._D13039	0.3533	0.6467	0	Actinobacillus	Pasteurellales	FALSE
QS--TGB11.fa	GCF_000184065	Pseudoalteromonas_sp._SM9913	0.3533	0.6467	0	Pseudoalteromonas	Alteromonadales	FALSE
QS--TGB11.fa	GCF_000185925	Paracoccus_sp._TRP	0.3533	0.6467	0	Paracoccus	Rhodobacterales	FALSE
QS--TGB11.fa	GCF_000187705	Rahnella_sp._Y9602	0.3533	0.6467	0	Rahnella	Enterobacterales	FALSE
QS--TGB11.fa	GCF_000190755	Methylobacter_tundripaludum_SV96	0.3533	0.6467	0	Methylobacter	Methylococcales	FALSE
QS--TGB11.fa	GCF_000192105	Yersinia_enterocolitica_subsp._palearctica_105.5R(r)	0.3533	0.6467	0	Yersinia	Enterobacterales	FALSE
QS--TGB11.fa	GCF_000196475	Photorhabdus_asymbiotica	0.3533	0.6467	0	Photorhabdus	Enterobacterales	FALSE
QS--TGB11.fa	GCF_000196615	Erwinia_billingiae_Eb661	0.3533	0.6467	0	Erwinia	Enterobacterales	FALSE
QS--TGB11.fa	GCF_000204115	Aeromonas_veronii_B565	0.3533	0.6467	0	Aeromonas	Aeromonadales	FALSE
QS--TGB11.fa	GCF_000204545	Wolbachia_endosymbiont_wVitB_of_Nasonia_vitripennis	0.3533	0.6467	0	Wolbachia	Rickettsiales	FALSE
QS--TGB11.fa	GCF_000208585	Escherichia_sp._TW11588	0.3533	0.6467	0	Escherichia	Enterobacterales	FALSE
QS--TGB11.fa	GCF_000210895	Haemophilus_parainfluenzae_T3T1	0.3533	0.6467	0	Haemophilus	Pasteurellales	FALSE
QS--TGB11.fa	GCF_000211935	Shigella_dysenteriae_155-74	0.3533	0.6467	0	Shigella	Enterobacterales	FALSE
QS--TGB11.fa	GCF_000211975	Shigella_boydii_5216-82	0.3533	0.6467	0	Shigella	Enterobacterales	FALSE
QS--TGB11.fa	GCF_000212335	Glaciecola_sp._4H-3-7+YE-5	0.3533	0.6467	0	Glaciecola	Alteromonadales	FALSE
QS--TGB11.fa	GCF_000220005	Escherichia_coli_UMNF18	0.3533	0.6467	0	Escherichia	Enterobacterales	FALSE
QS--TGB11.fa	GCF_000220485	Klebsiella_pneumoniae_KCTC_2242	0.3533	0.6467	0	Klebsiella	Enterobacterales	FALSE
QS--TGB11.fa	GCF_000220605	Pantoea_sp._SL1_M5	0.3533	0.6467	0	Pantoea	Enterobacterales	FALSE
QS--TGB11.fa	GCF_000230875	Salmonella_enterica_subsp._enterica_serovar_Infantis_str._SARB27	0.3533	0.6467	0	Salmonella	Enterobacterales	FALSE
QS--TGB11.fa	GCF_000233595	Pantoea_ananatis_PA13	0.3533	0.6467	0	Pantoea	Enterobacterales	FALSE
QS--TGB11.fa	GCF_000236625	Halomonas_sp._GFAJ-1	0.3533	0.6467	0	Halomonas	Oceanospirillales	FALSE
QS--TGB11.fa	GCF_000238295	Pseudoalteromonas_rubra_DSM_6842	0.3533	0.6467	0	Pseudoalteromonas	Alteromonadales	FALSE
QS--TGB11.fa	GCF_000238395	Pseudoalteromonas_arctica_A_37-1-2	0.3533	0.6467	0	Pseudoalteromonas	Alteromonadales	FALSE
QS--TGB11.fa	GCF_000238715	Klebsiella_sp._4_1_44FAA	0.3533	0.6467	0	Klebsiella	Enterobacterales	FALSE
QS--TGB11.fa	GCF_000238895	Pseudoalteromonas_sp._BSi20429	0.3533	0.6467	0	Pseudoalteromonas	Alteromonadales	FALSE
QS--TGB11.fa	GCF_000239255	Hafnia_alvei_ATCC_51873	0.3533	0.6467	0	Hafnia	Enterobacterales	FALSE
QS--TGB11.fa	GCF_000239355	Cardiobacterium_valvarum_F0432	0.3533	0.6467	0	Cardiobacterium	Cardiobacteriales	FALSE
QS--TGB11.fa	GCF_000240185	Klebsiella_pneumoniae_subsp._pneumoniae_HS11286	0.3533	0.6467	0	Klebsiella	Enterobacterales	FALSE
QS--TGB11.fa	GCF_000241185	Pseudoalteromonas_sp._BSi20495	0.3533	0.6467	0	Pseudoalteromonas	Alteromonadales	FALSE
QS--TGB11.fa	GCF_000247005	Vibrio_cyclitrophicus_1F111	0.3533	0.6467	0	Vibrio	Vibrionales	FALSE
QS--TGB11.fa	GCF_000247565	Wigglesworthia_glossinidia_endosymbiont_of_Glossina_morsitans_morsitans_(Yale_colony)	0.3533	0.6467	0	Wigglesworthia	Enterobacterales	FALSE
QS--TGB11.fa	GCF_000247835	Klebsiella_michiganensis	0.3533	0.6467	0	Klebsiella	Enterobacterales	FALSE
QS--TGB11.fa	GCF_000255535	Rahnella_aquatilis_HX2	0.3533	0.6467	0	Rahnella	Enterobacterales	FALSE
QS--TGB11.fa	GCF_000255915	Pasteurella_multocida_subsp._multocida_str._HN06	0.3533	0.6467	0	Pasteurella	Pasteurellales	FALSE
QS--TGB11.fa	GCF_000256095	Vibrio_cyclitrophicus_1F53	0.3533	0.6467	0	Vibrio	Vibrionales	FALSE
QS--TGB11.fa	GCF_000256115	Vibrio_cyclitrophicus_1F97	0.3533	0.6467	0	Vibrio	Vibrionales	FALSE
QS--TGB11.fa	GCF_000256165	Vibrio_cyclitrophicus_1F273	0.3533	0.6467	0	Vibrio	Vibrionales	FALSE
QS--TGB11.fa	GCF_000256185	Vibrio_cyclitrophicus_1F289	0.3533	0.6467	0	Vibrio	Vibrionales	FALSE
QS--TGB11.fa	GCF_000256205	Vibrio_cyclitrophicus_FF75	0.3533	0.6467	0	Vibrio	Vibrionales	FALSE
QS--TGB11.fa	GCF_000256245	Vibrio_cyclitrophicus_FF274	0.3533	0.6467	0	Vibrio	Vibrionales	FALSE
QS--TGB11.fa	GCF_000256265	Vibrio_cyclitrophicus_ZF14	0.3533	0.6467	0	Vibrio	Vibrionales	FALSE
QS--TGB11.fa	GCF_000256305	Vibrio_cyclitrophicus_ZF30	0.3533	0.6467	0	Vibrio	Vibrionales	FALSE
QS--TGB11.fa	GCF_000259545	Pasteurella_multocida_subsp._multocida_str._3480	0.3533	0.6467	0	Pasteurella	Pasteurellales	FALSE
QS--TGB11.fa	GCF_000260925	Pectobacterium_sp._SCC3193	0.3533	0.6467	0	Pectobacterium	Enterobacterales	FALSE
QS--TGB11.fa	GCF_000261045	Serratia_plymuthica_PRI-2C	0.3533	0.6467	0	Serratia	Enterobacterales	FALSE
QS--TGB11.fa	GCF_000269645	Escherichia_coli_str._K-12_substr._MG1655	0.3533	0.6467	0	Escherichia	Enterobacterales	FALSE
QS--TGB11.fa	GCF_000270125	Pantoea_ananatis_AJ13355	0.3533	0.6467	0	Pantoea	Enterobacterales	FALSE
QS--TGB11.fa	GCF_000277565	Citrobacter_sp._A1	0.3533	0.6467	0	Citrobacter	Enterobacterales	FALSE
QS--TGB11.fa	GCF_000281435	Klebsiella_pneumoniae_subsp._pneumoniae_KPNIH10	0.3533	0.6467	0	Klebsiella	Enterobacterales	FALSE
QS--TGB11.fa	GCF_000283715	Shigella_sonnei_53G	0.3533	0.6467	0	Shigella	Enterobacterales	FALSE
QS--TGB11.fa	GCF_000283875	Pantoea_ananatis_LMG_5342	0.3533	0.6467	0	Pantoea	Enterobacterales	FALSE
QS--TGB11.fa	GCF_000285475	Pantoea_ananatis	0.3533	0.6467	0	Pantoea	Enterobacterales	FALSE
QS--TGB11.fa	GCF_000286275	Enterobacter_cloacae_subsp._cloacae_ENHKU01	0.3533	0.6467	0	Enterobacter	Enterobacterales	FALSE
QS--TGB11.fa	GCF_000286435	Morganella_morganii_subsp._morganii_KT	0.3533	0.6467	0	Morganella	Enterobacterales	FALSE
QS--TGB11.fa	GCF_000292325	Aeromonas_sp._159	0.3533	0.6467	0	Aeromonas	Aeromonadales	FALSE
QS--TGB11.fa	GCF_000292685	Candidatus_Portiera_aleyrodidarum_BT-B-HRs	0.3533	0.6467	0	Candidatus Portiera	Oceanospirillales	FALSE
QS--TGB11.fa	GCF_000294535	Pectobacterium_carotovorum_subsp._carotovorum_PCC21	0.3533	0.6467	0	Pectobacterium	Enterobacterales	FALSE
QS--TGB11.fa	GCF_000297995	Aeromonas_veronii_AER397	0.3533	0.6467	0	Aeromonas	Aeromonadales	FALSE
QS--TGB11.fa	GCF_000298385	Candidatus_Portiera_aleyrodidarum_BT-QVLC	0.3533	0.6467	0	Candidatus Portiera	Oceanospirillales	FALSE
QS--TGB11.fa	GCF_000307755	Morganella_morganii_SC01	0.3533	0.6467	0	Morganella	Enterobacterales	FALSE
QS--TGB11.fa	GCF_000310105	Pseudoalteromonas_sp._Bsw20308	0.3533	0.6467	0	Pseudoalteromonas	Alteromonadales	FALSE
QS--TGB11.fa	GCF_000310145	Thauera_sp._28	0.3533	0.6467	0	Thauera	Rhodocyclales	FALSE
QS--TGB11.fa	GCF_000313895	Citrobacter_sp._L17	0.3533	0.6467	0	Citrobacter	Enterobacterales	FALSE
QS--TGB11.fa	GCF_000314835	Providencia_rettgeri_Dmel1	0.3533	0.6467	0	Providencia	Enterobacterales	FALSE
QS--TGB11.fa	GCF_000314875	Providencia_alcalifaciens_Dmel2	0.3533	0.6467	0	Providencia	Enterobacterales	FALSE
QS--TGB11.fa	GCF_000319575	Spiribacter_salinus_M19-40	0.3533	0.6467	0	Spiribacter	Chromatiales	FALSE
QS--TGB11.fa	GCF_000336255	Erwinia_toletana_DAPP-PG_735	0.3533	0.6467	0	Erwinia	Enterobacterales	FALSE
QS--TGB11.fa	GCF_000365365	Dickeya_dianthicola_GBBC_2039	0.3533	0.6467	0	Dickeya	Enterobacterales	FALSE
QS--TGB11.fa	GCF_000365405	Dickeya_dianthicola_NCPPB_3534	0.3533	0.6467	0	Dickeya	Enterobacterales	FALSE
QS--TGB11.fa	GCF_000374245	Methyloversatilis_discipulorum	0.3533	0.6467	0	Methyloversatilis	Nitrosomonadales	FALSE
QS--TGB11.fa	GCF_000378585	Thioalkalivibrio_sp._ALJ20	0.3533	0.6467	0	Thioalkalivibrio	Chromatiales	FALSE
QS--TGB11.fa	GCF_000378605	Thioalkalivibrio_sp._ALJ21	0.3533	0.6467	0	Thioalkalivibrio	Chromatiales	FALSE
QS--TGB11.fa	GCF_000381325	Thioalkalivibrio_sp._AL21	0.3533	0.6467	0	Thioalkalivibrio	Chromatiales	FALSE
QS--TGB11.fa	GCF_000382585	Dickeya_zeae_MS1	0.3533	0.6467	0	Dickeya	Enterobacterales	FALSE
QS--TGB11.fa	GCF_000392595	Plesiomonas_shigelloides_302-73	0.3533	0.6467	0	Plesiomonas	Enterobacterales	FALSE
QS--TGB11.fa	GCF_000398825	Citrobacter_sp._KTE30	0.3533	0.6467	0	Citrobacter	Enterobacterales	FALSE
QS--TGB11.fa	GCF_000398905	Klebsiella_sp._KTE92	0.3533	0.6467	0	Klebsiella	Enterobacterales	FALSE
QS--TGB11.fa	GCF_000404125	Erwinia_tracheiphila_PSU-1	0.3533	0.6467	0	Erwinia	Enterobacterales	FALSE
QS--TGB11.fa	GCF_000406205	Dickeya_sp._NCPPB_3274	0.3533	0.6467	0	Dickeya	Enterobacterales	FALSE
QS--TGB11.fa	GCF_000406305	Dickeya_sp._MK7	0.3533	0.6467	0	Dickeya	Enterobacterales	FALSE
QS--TGB11.fa	GCF_000406325	Dickeya_zeae_MK19	0.3533	0.6467	0	Dickeya	Enterobacterales	FALSE
QS--TGB11.fa	GCF_000408845	Escherichia_sp._KTE172	0.3533	0.6467	0	Escherichia	Enterobacterales	FALSE
QS--TGB11.fa	GCF_000410615	Novosphingobium_sp._B-7	0.3533	0.6467	0	Novosphingobium	Sphingomonadales	FALSE
QS--TGB11.fa	GCF_000412335	Cedecea_davisae_DSM_4568	0.3533	0.6467	0	Cedecea	Enterobacterales	FALSE
QS--TGB11.fa	GCF_000416215	Pseudomonas_sp._CF161	0.3533	0.6467	0	Pseudomonas	Pseudomonadales	FALSE
QS--TGB11.fa	GCF_000419605	Sphingomonas_phyllosphaerae_5.2	0.3533	0.6467	0	Sphingomonas	Sphingomonadales	FALSE
QS--TGB11.fa	GCF_000430955	Dickeya_dianthicola_IPO_980	0.3533	0.6467	0	Dickeya	Enterobacterales	FALSE
QS--TGB11.fa	GCF_000462205	Pseudogulbenkiania_ferrooxidans_EGD-HP2	0.3533	0.6467	0	Pseudogulbenkiania	Neisseriales	FALSE
QS--TGB11.fa	GCF_000463345	Serratia_sp._ATCC_39006	0.3533	0.6467	0	Serratia	Enterobacterales	FALSE
QS--TGB11.fa	GCF_000464615	Gallibacterium_anatis_12656/12	0.3533	0.6467	0	Gallibacterium	Pasteurellales	FALSE
QS--TGB11.fa	GCF_000465555	Pantoea_dispersa_EGD-AAK13	0.3533	0.6467	0	Pantoea	Enterobacterales	FALSE
QS--TGB11.fa	GCF_000466335	Aggregatibacter_sp._oral_taxon_458_str._W10330	0.3533	0.6467	0	Aggregatibacter	Pasteurellales	FALSE
QS--TGB11.fa	GCF_000467205	Shigella_sonnei_1DT-1	0.3533	0.6467	0	Shigella	Enterobacterales	FALSE
QS--TGB11.fa	GCF_000467245	Shigella_dysenteriae_SD1D	0.3533	0.6467	0	Shigella	Enterobacterales	FALSE
QS--TGB11.fa	GCF_000468075	Serratia_fonticola_AU-P3(3)	0.3533	0.6467	0	Serratia	Enterobacterales	FALSE
QS--TGB11.fa	GCF_000474655	Dickeya_solani_D_s0432-1	0.3533	0.6467	0	Dickeya	Enterobacterales	FALSE
QS--TGB11.fa	GCF_000475035	Pantoea_ananatis_BRT175	0.3533	0.6467	0	Pantoea	Enterobacterales	FALSE
QS--TGB11.fa	GCF_000475055	Pantoea_agglomerans_Tx10	0.3533	0.6467	0	Pantoea	Enterobacterales	FALSE
QS--TGB11.fa	GCF_000475415	Halomonas_sp._PBN3	0.3533	0.6467	0	Halomonas	Oceanospirillales	FALSE
QS--TGB11.fa	GCF_000477615	Serratia_fonticola_AU-AP2C	0.3533	0.6467	0	Serratia	Enterobacterales	FALSE
QS--TGB11.fa	GCF_000478565	Methyloversatilis_universalis_Fam500	0.3533	0.6467	0	Methyloversatilis	Nitrosomonadales	FALSE
QS--TGB11.fa	GCF_000492415	Klebsiella_quasipneumoniae_subsp._quasipneumoniae	0.3533	0.6467	0	Klebsiella	Enterobacterales	FALSE
QS--TGB11.fa	GCF_000492475	Klebsiella_variicola	0.3533	0.6467	0	Klebsiella	Enterobacterales	FALSE
QS--TGB11.fa	GCF_000492795	Klebsiella_quasipneumoniae_subsp._similipneumoniae	0.3533	0.6467	0	Klebsiella	Enterobacterales	FALSE
QS--TGB11.fa	GCF_000492835	Klebsiella_variicola	0.3533	0.6467	0	Klebsiella	Enterobacterales	FALSE
QS--TGB11.fa	GCF_000492995	Enterobacter_sp._MGH_25	0.3533	0.6467	0	Enterobacter	Enterobacterales	FALSE
QS--TGB11.fa	GCF_000493035	Enterobacter_sp._MGH_23	0.3533	0.6467	0	Enterobacter	Enterobacterales	FALSE
QS--TGB11.fa	GCF_000493055	Enterobacter_sp._MGH_22	0.3533	0.6467	0	Enterobacter	Enterobacterales	FALSE
QS--TGB11.fa	GCF_000493095	Klebsiella_variicola	0.3533	0.6467	0	Klebsiella	Enterobacterales	FALSE
QS--TGB11.fa	GCF_000493595	Escherichia_coli_PMV-1	0.3533	0.6467	0	Escherichia	Enterobacterales	FALSE
QS--TGB11.fa	GCF_000498075	Pseudoalteromonas_sp._TAB23	0.3533	0.6467	0	Pseudoalteromonas	Alteromonadales	FALSE
QS--TGB11.fa	GCF_000508185	Sphingobium_sp._C100	0.3533	0.6467	0	Sphingobium	Sphingomonadales	FALSE
QS--TGB11.fa	GCF_000511285	Dickeya_solani_RNS_08.23.3.1.A	0.3533	0.6467	0	Dickeya	Enterobacterales	FALSE
QS--TGB11.fa	GCF_000512315	Morganella_sp._EGD-HP17	0.3533	0.6467	0	Morganella	Enterobacterales	FALSE
QS--TGB11.fa	GCF_000517805	Providencia_alcalifaciens_F90-2004	0.3533	0.6467	0	Providencia	Enterobacterales	FALSE
QS--TGB11.fa	GCF_000518965	Bordetella_petrii_J51	0.3533	0.6467	0	Bordetella	Burkholderiales	FALSE
QS--TGB11.fa	GCF_000527255	Providencia_alcalifaciens_PAL-2	0.3533	0.6467	0	Providencia	Enterobacterales	FALSE
QS--TGB11.fa	GCF_000527295	Providencia_alcalifaciens_RIMD_1656011	0.3533	0.6467	0	Providencia	Enterobacterales	FALSE
QS--TGB11.fa	GCF_000527315	Providencia_alcalifaciens_R90-1475	0.3533	0.6467	0	Providencia	Enterobacterales	FALSE
QS--TGB11.fa	GCF_000527335	Providencia_alcalifaciens_205/92	0.3533	0.6467	0	Providencia	Enterobacterales	FALSE
QS--TGB11.fa	GCF_000534515	Enterobacter_sp._MGH_37	0.3533	0.6467	0	Enterobacter	Enterobacterales	FALSE
QS--TGB11.fa	GCF_000559065	Ochrobactrum_rhizosphaerae_SJY1	0.3533	0.6467	0	Ochrobactrum	Rhizobiales	FALSE
QS--TGB11.fa	GCF_000567005	Klebsiella_variicola	0.3533	0.6467	0	Klebsiella	Enterobacterales	FALSE
QS--TGB11.fa	GCF_000576475	Pseudoalteromonas_sp._SCSIO_11900	0.3533	0.6467	0	Pseudoalteromonas	Alteromonadales	FALSE
QS--TGB11.fa	GCF_000576675	Pseudoalteromonas_lipolytica_SCSIO_04301	0.3533	0.6467	0	Pseudoalteromonas	Alteromonadales	FALSE
QS--TGB11.fa	GCF_000585655	Ochrobactrum_anthropi	0.3533	0.6467	0	Ochrobactrum	Rhizobiales	FALSE
QS--TGB11.fa	GCF_000599885	Pantoea_sp._IMH	0.3533	0.6467	0	Pantoea	Enterobacterales	FALSE
QS--TGB11.fa	GCF_000612605	Pantoea_septica	0.3533	0.6467	0	Pantoea	Enterobacterales	FALSE
QS--TGB11.fa	GCF_000620485	Dyella_japonica_UNC79MFTsu3.2	0.3533	0.6467	0	Dyella	Xanthomonadales	FALSE
QS--TGB11.fa	GCF_000622895	Herminiimonas_sp._CN	0.3533	0.6467	0	Herminiimonas	Burkholderiales	FALSE
QS--TGB11.fa	GCF_000632375	Pectobacterium_parmentieri_CFIA1002	0.3533	0.6467	0	Pectobacterium	Enterobacterales	FALSE
QS--TGB11.fa	GCF_000648515	Citrobacter_freundii_CFNIH1	0.3533	0.6467	0	Citrobacter	Enterobacterales	FALSE
QS--TGB11.fa	GCF_000685925	Methylobacter_tundripaludum_21/22	0.3533	0.6467	0	Methylobacter	Methylococcales	FALSE
QS--TGB11.fa	GCF_000687245	Pantoea_agglomerans_Eh318	0.3533	0.6467	0	Pantoea	Enterobacterales	FALSE
QS--TGB11.fa	GCF_000690035	Pseudoalteromonas_sp._S3431	0.3533	0.6467	0	Pseudoalteromonas	Alteromonadales	FALSE
QS--TGB11.fa	GCF_000690055	Pseudoalteromonas_fuliginea	0.3533	0.6467	0	Pseudoalteromonas	Alteromonadales	FALSE
QS--TGB11.fa	GCF_000692135	Citrobacter_sp._MGH_55	0.3533	0.6467	0	Citrobacter	Enterobacterales	FALSE
QS--TGB11.fa	GCF_000695585	Gilliamella_apicola	0.3533	0.6467	0	Gilliamella	Orbales	FALSE
QS--TGB11.fa	GCF_000702325	Thiomicrospira_sp._Milos-T2	0.3533	0.6467	0	Thiomicrospira	Thiotrichales	FALSE
QS--TGB11.fa	GCF_000705555	Marinobacterium_sp._AK27	0.3533	0.6467	0	Marinobacterium	Oceanospirillales	FALSE
QS--TGB11.fa	GCF_000708125	Aeromonas_jandaei_Riv2	0.3533	0.6467	0	Aeromonas	Aeromonadales	FALSE
QS--TGB11.fa	GCF_000731055	Citrobacter_amalonaticus	0.3533	0.6467	0	Citrobacter	Enterobacterales	FALSE
QS--TGB11.fa	GCF_000731125	Pantoea_agglomerans	0.3533	0.6467	0	Pantoea	Enterobacterales	FALSE
QS--TGB11.fa	GCF_000731795	Candidatus_Photodesmus_blepharus	0.3533	0.6467	0	Candidatus Photodesmus	Vibrionales	FALSE
QS--TGB11.fa	GCF_000733115	Gilliamella_apicola	0.3533	0.6467	0	Gilliamella	Orbales	FALSE
QS--TGB11.fa	GCF_000733835	Methylobacter_tundripaludum_31/32	0.3533	0.6467	0	Methylobacter	Methylococcales	FALSE
QS--TGB11.fa	GCF_000734975	Halomonas_sp._KO116	0.3533	0.6467	0	Halomonas	Oceanospirillales	FALSE
QS--TGB11.fa	GCF_000736535	Xenorhabdus_bovienii_str._oregonense	0.3533	0.6467	0	Xenorhabdus	Enterobacterales	FALSE
QS--TGB11.fa	GCF_000737165	Yersinia_ruckeri	0.3533	0.6467	0	Yersinia	Enterobacterales	FALSE
QS--TGB11.fa	GCF_000737915	Raoultella_planticola	0.3533	0.6467	0	Raoultella	Enterobacterales	FALSE
QS--TGB11.fa	GCF_000738115	Pectobacterium_carotovorum_subsp._brasiliense	0.3533	0.6467	0	Pectobacterium	Enterobacterales	FALSE
QS--TGB11.fa	GCF_000738765	Pantoea_sp._NGS-ED-1003	0.3533	0.6467	0	Pantoea	Enterobacterales	FALSE
QS--TGB11.fa	GCF_000743785	Pantoea_agglomerans	0.3533	0.6467	0	Pantoea	Enterobacterales	FALSE
QS--TGB11.fa	GCF_000745075	Erwinia_sp._9145	0.3533	0.6467	0	Erwinia	Enterobacterales	FALSE
QS--TGB11.fa	GCF_000745615	Rahnella_sp._WP5	0.3533	0.6467	0	Rahnella	Enterobacterales	FALSE
QS--TGB11.fa	GCF_000749925	Pectobacterium_betavasculorum	0.3533	0.6467	0	Pectobacterium	Enterobacterales	FALSE
QS--TGB11.fa	GCF_000751835	Necropsobacter_rosorum	0.3533	0.6467	0	Necropsobacter	Pasteurellales	FALSE
QS--TGB11.fa	GCF_000752335	Morganella_morganii_F675	0.3533	0.6467	0	Morganella	Enterobacterales	FALSE
QS--TGB11.fa	GCF_000753865	Alteromonas_sp._LOR	0.3533	0.6467	0	Alteromonas	Alteromonadales	FALSE
QS--TGB11.fa	GCF_000753915	Alteromonas_sp._LTR	0.3533	0.6467	0	Alteromonas	Alteromonadales	FALSE
QS--TGB11.fa	GCF_000754225	Cobetia_amphilecti	0.3533	0.6467	0	Cobetia	Oceanospirillales	FALSE
QS--TGB11.fa	GCF_000754995	Proteus_vulgaris	0.3533	0.6467	0	Proteus	Enterobacterales	FALSE
QS--TGB11.fa	GCF_000757415	Pantoea_agglomerans	0.3533	0.6467	0	Pantoea	Enterobacterales	FALSE
QS--TGB11.fa	GCF_000758325	Cedecea_neteri	0.3533	0.6467	0	Cedecea	Enterobacterales	FALSE
QS--TGB11.fa	GCF_000758345	Dickeya_solani	0.3533	0.6467	0	Dickeya	Enterobacterales	FALSE
QS--TGB11.fa	GCF_000764225	Colwellia_psychrerythraea	0.3533	0.6467	0	Colwellia	Alteromonadales	FALSE
QS--TGB11.fa	GCF_000764735	Citrobacter_farmeri_GTC_1319	0.3533	0.6467	0	Citrobacter	Enterobacterales	FALSE
QS--TGB11.fa	GCF_000765435	Escherichia_coli_FAP1	0.3533	0.6467	0	Escherichia	Enterobacterales	FALSE
QS--TGB11.fa	GCF_000770295	Morganella_morganii	0.3533	0.6467	0	Morganella	Enterobacterales	FALSE
QS--TGB11.fa	GCF_000771805	Gallibacterium_anatis_CCM5995	0.3533	0.6467	0	Gallibacterium	Pasteurellales	FALSE
QS--TGB11.fa	GCF_000773485	Shewanella_sp._ECSMB14101	0.3533	0.6467	0	Shewanella	Alteromonadales	FALSE
QS--TGB11.fa	GCF_000773975	Erwinia_typographi	0.3533	0.6467	0	Erwinia	Enterobacterales	FALSE
QS--TGB11.fa	GCF_000774065	Dickeya_chrysanthemi	0.3533	0.6467	0	Dickeya	Enterobacterales	FALSE
QS--TGB11.fa	GCF_000775355	Yersinia_ruckeri	0.3533	0.6467	0	Yersinia	Enterobacterales	FALSE
QS--TGB11.fa	GCF_000783445	Citrobacter_koseri	0.3533	0.6467	0	Citrobacter	Enterobacterales	FALSE
QS--TGB11.fa	GCF_000784865	Enterobacter_cloacae	0.3533	0.6467	0	Enterobacter	Enterobacterales	FALSE
QS--TGB11.fa	GCF_000786255	Pantoea_stewartii	0.3533	0.6467	0	Pantoea	Enterobacterales	FALSE
QS--TGB11.fa	GCF_000798855	Enterobacter_sp._ZOR0014	0.3533	0.6467	0	Enterobacter	Enterobacterales	FALSE
QS--TGB11.fa	GCF_000799205	Enterobacter_asburiae	0.3533	0.6467	0	Enterobacter	Enterobacterales	FALSE
QS--TGB11.fa	GCF_000801015	Aeromonas_sp._ZOR0001	0.3533	0.6467	0	Aeromonas	Aeromonadales	FALSE
QS--TGB11.fa	GCF_000801085	Pantoea_rodasii	0.3533	0.6467	0	Pantoea	Enterobacterales	FALSE
QS--TGB11.fa	GCF_000801755	Enterobacter_sp._E20	0.3533	0.6467	0	Enterobacter	Enterobacterales	FALSE
QS--TGB11.fa	GCF_000803205	Pantoea_stewartii	0.3533	0.6467	0	Pantoea	Enterobacterales	FALSE
QS--TGB11.fa	GCF_000805715	Providencia_rettgeri	0.3533	0.6467	0	Providencia	Enterobacterales	FALSE
QS--TGB11.fa	GCF_000807215	Tepidimonas_taiwanensis	0.3533	0.6467	0	Tepidimonas	Burkholderiales	FALSE
QS--TGB11.fa	GCF_000807415	Enterobacter_cloacae_complex_sp._35734	0.3533	0.6467	0	Enterobacter	Enterobacterales	FALSE
QS--TGB11.fa	GCF_000808115	Pectobacterium_carotovorum_subsp._brasiliense	0.3533	0.6467	0	Pectobacterium	Enterobacterales	FALSE
QS--TGB11.fa	GCF_000808145	Pectobacterium_carotovorum_subsp._brasiliense	0.3533	0.6467	0	Pectobacterium	Enterobacterales	FALSE
QS--TGB11.fa	GCF_000808245	Pectobacterium_carotovorum_subsp._brasiliense	0.3533	0.6467	0	Pectobacterium	Enterobacterales	FALSE
QS--TGB11.fa	GCF_000809165	Citrobacter_sp._JT3	0.3533	0.6467	0	Citrobacter	Enterobacterales	FALSE
QS--TGB11.fa	GCF_000813585	Leclercia_adecarboxylata	0.3533	0.6467	0	Leclercia	Enterobacterales	FALSE
[truncated: 111,467 more rows]

## Sheet: NCBI and metadata
Assembly Accession	Location desciption of Isolation	Type of Hypersaline lake	groups	Assembly Name	Organism Name	Organism Infraspecific Names Strain	Annotation Name	Assembly Stats Total Sequence Length	Assembly Level	Assembly Stats Contig N50	Assembly Sequencing Tech	Assembly BioProject Accession	Assembly BioSample Accession	Annotation Count Gene Total	Annotation Count Gene Protein-coding	Annotation Count Gene Pseudogene	CheckM marker set	CheckM completeness	CheckM contamination
GCF_005280275.1	Santa pola, Alicante, Spain	Saltern	Saltern (man-made)	ASM528027v1	Salinivibrio kushneri	AL184	NCBI Prokaryotic Genome Annotation Pipeline (PGAP)	3443290	Complete Genome	2840906	Pac BIo	PRJNA540222	SAMN11525967	3154	2995	30	Vibrionaceae	93.78	0.65
GCF_001995415.1	Aragonesas, Huelva, Spain	Saltern	Saltern (man-made)	ASM199541v1	Salinivibrio sp. AR647	AR647	NCBI Prokaryotic Genome Annotation Pipeline (PGAP)	3281043	Contig	311807	Illumina MiSeq	PRJNA368796	SAMN06272991	3053	2922	42	Vibrionaceae	92.52	0.3
GCF_001722105.1	Desert salt pan (Eisfield paya), Namibia	Hypersaline lake (Salt playa)	Hypersaline lake	ASM172210v1	Salinivibrio sp. BNH	BNH	NCBI Prokaryotic Genome Annotation Pipeline (PGAP)	3482133	Contig	187815	Illumina MiSeq	PRJNA339955	SAMN05615530	3219	3086	31	Vibrionaceae	94.83	0.21
GCF_001996185.1	Campaina, Italy	"Salt well" (Saltern) (Algal mat)	Saltern (man-made)	ASM199618v1	Salinivibrio costicola subsp. alcaliphilus	DSM 16359	NCBI Prokaryotic Genome Annotation Pipeline (PGAP)	3381657	Contig	74560	Illumina HiSeq	PRJNA368812	SAMN06273039	3205	2988	110	Vibrionaceae	92.36	0.15
GCF_001995985.1	Ras Mohammed Park, Egypt	Hypersaline lake	Hypersaline lake	ASM199598v1	Salinivibrio sharmensis	DSM 18182	NCBI Prokaryotic Genome Annotation Pipeline (PGAP)	3326895	Contig	229272	Illumina MiSeq	PRJNA368794	SAMN06272988	3103	2958	33	Vibrionaceae	93.79	0.66
GCF_001996165.1	Bakhtegan, Iran	Hypersaline lake	Hypersaline lake	ASM199616v1	Salinivibrio proteolyticus	DSM 19052	NCBI Prokaryotic Genome Annotation Pipeline (PGAP)	3603496	Contig	143067	Illumina MiSeq	PRJNA368810	SAMN06273037	3400	3244	52	Vibrionaceae	93.82
GCF_001996225.1	Badwater basin , Death valley, USA	Hypersaline lake (Endorheic basin).	Hypersaline lake	ASM199622v1	Salinivibrio proteolyticus	DSM 8285	NCBI Prokaryotic Genome Annotation Pipeline (PGAP)	3498876	Contig	196230	Illumina HiSeq	PRJNA368811	SAMN06273038	3276	3125	40	Vibrionaceae	93.79
GCF_001722075.1	Desert salt pan (Eisfield paya), Namibia	Hypersaline lake (Salt playa)	Hypersaline lake	ASM172207v1	Salinivibrio sp. DV	DV	NCBI Prokaryotic Genome Annotation Pipeline (PGAP)	3710861	Contig	51625	Illumina MiSeq	PRJNA339955	SAMN05615492	3453	3293	68	Vibrionaceae	94.83	0.07
GCF_900141775.1	Elkhorn Slough (California)	Hypersaline lake (Open Esturay)	Hypersaline lake	IMG-taxon 2695421045 annotated assembly	Salinivibrio sp. ES.052	ES.052	NCBI Prokaryotic Genome Annotation Pipeline (PGAP)	3572894	Contig	2035814		PRJEB18290	SAMN05444724	3323	3172	21	Vibrionaceae	93.38	0.85
GCF_001995685.1	Isla Bacuta, Spain	Saltern	Saltern (man-made)	ASM199568v1	Salinivibrio sp. IB282	IB282	NCBI Prokaryotic Genome Annotation Pipeline (PGAP)	3226186	Contig	40759	Illumina MiSeq	PRJNA368693	SAMN06270194	3081	2889	85	Vibrionaceae	93.09	0.5
GCF_001995915.1	Isla Bacuta, Spain	Saltern	Saltern (man-made)	ASM199591v1	Salinivibrio kushneri	IB560	NCBI Prokaryotic Genome Annotation Pipeline (PGAP)	3492326	Contig	111814	Illumina MiSeq	PRJNA368649	SAMN06268039	3256	3093	48	Vibrionaceae	93.84	0.67
GCF_001995655.1	Isla Bacuta, Spain	Saltern	Saltern (man-made)	ASM199565v1	Salinivibrio sp. IB868	IB868	NCBI Prokaryotic Genome Annotation Pipeline (PGAP)	3440756	Contig	206501	Illumina MiSeq	PRJNA368703	SAMN06270241	3172	3036	31	Vibrionaceae	93.93	0.57
GCF_001995945.1	Isla Bacuta, Spain	Saltern	Saltern (man-made)	ASM199594v1	Salinivibrio sp. IB870	IB870	NCBI Prokaryotic Genome Annotation Pipeline (PGAP)	3437860	Contig	138190	Illumina MiSeq	PRJNA368704	SAMN06270272	3168	3029	34	Vibrionaceae	93.93	0.57
GCF_001995805.1	Isla Cristina, Spain	Saltern	Saltern (man-made)	ASM199580v1	Salinivibrio kushneri	IC202	NCBI Prokaryotic Genome Annotation Pipeline (PGAP)	3608911	Contig	72723	Illumina MiSeq	PRJNA368686	SAMN06269574	3424	3194	116	Vibrionaceae	93.84	0.6
GCF_001996005.1	Market, Nakornnayok, Thailand	Fermented Fish (Food)	Fermented food	ASM199600v1	Salinivibrio siamensis	JCM 14472	NCBI Prokaryotic Genome Annotation Pipeline (PGAP)	3442185	Contig	114651	Illumina MiSeq	PRJNA368793	SAMN06272987	3188	3021	52	Vibrionaceae	93.32	0.37
GCF_000968645.1	India: Kottupuri, Kanyakumari, Bay of Bengal	Marine (Marine sediment)	Marine	ASM96864v1	Salinivibrio sp. KP-1	KP-1	NCBI Prokaryotic Genome Annotation Pipeline (PGAP)	3500521	Contig	396837	Illumina MiSeq	PRJNA279830	SAMN03450805	3315	3123	27	Vibrionaceae	94.07	0.64
GCF_011765565.1	Nam Dinh province in Vietnam	Shrimp Paste (Food)	Fermented food	ASM1176556v1	Salinivibrio costicola	M318	NCBI Prokaryotic Genome Annotation Pipeline (PGAP)	3605935	Complete Genome	2883537	PacBio RSII	PRJNA612975	SAMN14389464	3343	3181	32	Vibrionaceae	93.43	N.d
GCF_001996065.1	La Malahá, Granada, Spain	Saltern	Saltern (man-made)	ASM199606v1	Salinivibrio sp. MA351	MA351	NCBI Prokaryotic Genome Annotation Pipeline (PGAP)	3308854	Contig	95545	Illumina MiSeq	PRJNA368798	SAMN06272993	3058	2932	36	Vibrionaceae	93.01	0.1
GCF_001995635.1	La Malahá, Granada, Spain	Saltern	Saltern (man-made)	ASM199563v1	Salinivibrio kushneri	MA421	NCBI Prokaryotic Genome Annotation Pipeline (PGAP)	3535899	Scaffold	94274	Illumina MiSeq	PRJNA368691	SAMN06270081	3337	3151	69	Vibrionaceae	93.97	0.06
GCF_001996265.1	La Malahá, Granada, Spain	Saltern	Saltern (man-made)	ASM199626v1	Salinivibrio sp. MA440	MA440	NCBI Prokaryotic Genome Annotation Pipeline (PGAP)	3421552	Contig	59971	Illumina MiSeq	PRJNA368800	SAMN06272996	3158	3027	40	Vibrionaceae	93.01	0.64
GCF_001996245.1	La Malahá, Granada, Spain	Saltern	Saltern (man-made)	ASM199624v1	Salinivibrio sp. MA607	MA607	NCBI Prokaryotic Genome Annotation Pipeline (PGAP)	3352133	Contig	87592	Illumina MiSeq	PRJNA368801	SAMN06272997	3100	2963	37	Vibrionaceae	93.28	0.1
GCF_001996015.1	Es Trenc, Mallora, Spain	Marine	Marine	ASM199601v1	Salinivibrio sp. ML198	ML198	NCBI Prokaryotic Genome Annotation Pipeline (PGAP)	3433707	Contig	163752	Illumina HiSeq	PRJNA368707	SAMN06270280	3167	3021	42	Vibrionaceae	94.07	0.37
GCF_001995865.1	Es Trenc, Mallora, Spain	Marine	Marine	ASM199586v1	Salinivibrio kushneri	ML277	NCBI Prokaryotic Genome Annotation Pipeline (PGAP)	3446273	Contig	117752	Illumina MiSeq	PRJNA368648	SAMN06267752	3194	3042	41	Vibrionaceae	93.91	0.06
GCF_001995885.1	Es Trenc, Mallora, Spain	Marine	Marine	ASM199588v1	Salinivibrio kushneri	ML318	NCBI Prokaryotic Genome Annotation Pipeline (PGAP)	3361480	Scaffold	65785	Illumina MiSeq	PRJNA368690	SAMN06270077	3156	2996	43	Vibrionaceae	93.63	0.33
GCF_001995745.1	Es Trenc, Mallora, Spain	Marine	Marine	ASM199574v1	Salinivibrio sp. ML323	ML323	NCBI Prokaryotic Genome Annotation Pipeline (PGAP)	3233876	Contig	132870	Illumina MiSeq	PRJNA368692	SAMN06270190	3021	2857	50	Vibrionaceae	92.96	0.87
GCF_001995725.1	Es Trenc, Mallora, Spain	Marine	Marine	ASM199572v1	Salinivibrio kushneri	ML328A	NCBI Prokaryotic Genome Annotation Pipeline (PGAP)	3392891	Contig	172729	Illumina HiSeq	PRJNA368695	SAMN06270209	3166	3012	33	Vibrionaceae	93.97	0.6
GCF_001995995.1	Es Trenc, Mallora, Spain	Marine	Marine	ASM199599v1	Salinivibrio kushneri	ML331	NCBI Prokaryotic Genome Annotation Pipeline (PGAP)	3545121	Contig	128351	Illumina HiSeq	PRJNA368702	SAMN06270240	3312	3161	39	Vibrionaceae	93.91	0.33
GCF_001996085.1	Cabo Rojo, Puerto Rico	Saltern	Saltern (man-made)	ASM199608v1	Salinivibrio sp. PR5	PR5	NCBI Prokaryotic Genome Annotation Pipeline (PGAP)	3456024	Contig	68288	Illumina MiSeq	PRJNA368803	SAMN06273022	3214	3053	50	Vibrionaceae	94.07	N.d
GCF_001995955.1	Cabo Rojo, Puerto Rico	Saltern	Saltern (man-made)	ASM199595v1	Salinivibrio sp. PR6	PR6	NCBI Prokaryotic Genome Annotation Pipeline (PGAP)	3443918	Contig	165099	Illumina MiSeq	PRJNA368792	SAMN06272985	3210	3045	48	Vibrionaceae	94.07	0.02
GCF_001995355.1	Cabo Rojo, Puerto Rico	Saltern	Saltern (man-made)	ASM199535v1	Salinivibrio sp. PR919	PR919	NCBI Prokaryotic Genome Annotation Pipeline (PGAP)	3489646	Contig	33984	Illumina MiSeq	PRJNA368804	SAMN06273023	3311	3145	66	Vibrionaceae	93.14	0.37
GCF_900188555.1	Unkown	Unknown	Unknown	PRJEB21454	Salinivibrio kushneri	PRJEB21454	NCBI Prokaryotic Genome Annotation Pipeline (PGAP)	3321150	Scaffold	382002	N.D	PRJEB21454	SAMEA104136969	3100	2951	39	Vibrionaceae	93.61	0.19
GCF_000565325.1	stromatolite, sediment and water of Socompa Lake	Hypersaline (Stromatolite)	Hypersaline lake	saliniS10B	Salinivibrio socompensis	S10B	NCBI Prokaryotic Genome Annotation Pipeline (PGAP)	3352016	Contig	26009	IonTorrent	PRJNA194041	SAMN02597456	3470	2633	751	Vibrionaceae	67.54	1.46
GCF_000513715.1	stromatolite, sediment and water of Socompa Lake	Hypersaline (Stromatolite)	Hypersaline lake	saliniS351.0	Salinivibrio socompensis S35	S35	NCBI Prokaryotic Genome Annotation Pipeline (PGAP)	3406510	Contig	25979	IonTorrent	PRJNA194040	SAMN02597455	3558	2611	852	Vibrionaceae	64.65	0.78
GCF_027286365.1	Binhai District, Tianjin, China.	Salt field (water sample)	Saltern (man-made)	ASM2728636v1	Salinivibrio proteolyticus	TGB10	NCBI Prokaryotic Genome Annotation Pipeline (PGAP)	3753148	Complete Genome	2992378	PacBio	PRJNA882206	SAMN30929271	3478	3292	56	Vibrionaceae	93.72	N.d
GCF_027286325.1	Binhai District, Tianjin, China.	salt field (water sample)	Saltern (man-made)	ASM2728632v1	Salinivibrio kushneri	TGB11	NCBI Prokaryotic Genome Annotation Pipeline (PGAP)	3463400	Complete Genome	2804101	PacBio	PRJNA882643	SAMN30948319	3153	3003	20	Vibrionaceae	93.86	0.02
GCF_027286345.1	Binhai District, Tianjin, China.	salt field (water sample)	Saltern (man-made)	ASM2728634v1	Salinivibrio kushneri	TGB19	NCBI Prokaryotic Genome Annotation Pipeline (PGAP)	3449603	Complete Genome	2842530	PacBio	PRJNA882643	SAMN30942746	3147	2989	30	Vibrionaceae	94.11	0.37
GCF_027286385.1	Binhai District, Tianjin, China.	salt field (water sample)	Saltern (man-made)	ASM2728638v1	Salinivibrio kushneri	TGB4	NCBI Prokaryotic Genome Annotation Pipeline (PGAP)	3309815	Complete Genome	2747301	PacBio	PRJNA882592	SAMN30946237	3064	2892	43	Vibrionaceae	93.61	0.43
GCF_004916735.1	North Lombok, West Nusa Tenggara, Indonesia.	Gili Meno Lake at Gili Meno Island	Hypersaline lake	ASM491673v1	Salinivibrio sp. YCSC6	YCSC6	NCBI Prokaryotic Genome Annotation Pipeline (PGAP)	3695912	Complete Genome	2952600	PacBio Sequel; Illumina NovaSeq PE150	PRJNA532840	SAMN11415895	3419	3248	41	Vibrionaceae	93.91	0.07

## Sheet: Estimate metabolism
module	genome_name	db_name	module_name	module_class	module_category	module_subcategory	module_definition	stepwise_module_completeness	stepwise_module_is_complete	pathwise_module_completeness	pathwise_module_is_complete	proportion_unique_enzymes_present	enzymes_unique_to_module	unique_enzymes_hit_counts	enzyme_hits_in_module	gene_caller_ids_in_module	warnings
M00001	PL1_028	PL1_028	Glycolysis (Embden-Meyerhof pathway), glucose => pyruvate	Pathway modules	Carbohydrate metabolism	Central carbohydrate metabolism	(K00844,K12407,K00845,K25026,K00886,K08074,K00918) (K01810,K06859,K13810,K15916) (K00850,K16370,K21071,K00918) (K01623,K01624,K11645,K16305,K16306) K01803 ((K00134,K00150) K00927,K11389) (K01834,K15633,K15634,K15635) K01689 (K00873,K12406)	1	TRUE	1	TRUE	NA	No enzymes unique to module	NA	K00134,K00134,K00850,K00873,K00873,K00886,K00927,K01624,K01689,K01803,K01810,K15633	1.4681e+44	K00886 is present in multiple modules: M00001/M00549,K15633 is present in multiple modules: M00001/M00002/M00003,K01803 is present in multiple modules: M00001/M00002/M00003,K01810 is present in multiple modules: M00001/M00004/M00892/M00909,K00850 is present in multiple modules: M00001/M00345,K01689 is present in multiple modules: M00001/M00002/M00003/M00346,K00134 is present in multiple modules: …
M00002	PL1_028	PL1_028	Glycolysis, core module involving three-carbon compounds	Pathway modules	Carbohydrate metabolism	Central carbohydrate metabolism	K01803 ((K00134,K00150) K00927,K11389) (K01834,K15633,K15634,K15635) K01689 (K00873,K12406)	1	TRUE	1	TRUE	NA	No enzymes unique to module	NA	K00134,K00134,K00873,K00873,K00927,K01689,K01803,K15633	1.4681e+29	K15633 is present in multiple modules: M00001/M00002/M00003,K01803 is present in multiple modules: M00001/M00002/M00003,K01689 is present in multiple modules: M00001/M00002/M00003/M00346,K00134 is present in multiple modules: M00001/M00002/M00003/M00308/M00552/M00165/M00166/M00611/M00612,K00927 is present in multiple modules: M00001/M00002/M00003/M00308/M00552/M00165/M00166/M00611/M00612,K00873 i…
M00003	PL1_028	PL1_028	Gluconeogenesis, oxaloacetate => fructose-6P	Pathway modules	Carbohydrate metabolism	Central carbohydrate metabolism	(K01596,K01610) K01689 (K01834,K15633,K15634,K15635) K00927 (K00134,K00150) K01803 ((K01623,K01624,K11645) (K03841,K02446,K11532,K01086,K04041),K01622)	1	TRUE	1	TRUE	NA	No enzymes unique to module	NA	K00134,K00134,K00927,K01610,K01624,K01689,K01803,K02446,K03841,K15633	1.4681e+38	K03841 is present in multiple modules: M00003/M00165/M00167/M00344/M00611/M00612,K15633 is present in multiple modules: M00001/M00002/M00003,K01803 is present in multiple modules: M00001/M00002/M00003,K01689 is present in multiple modules: M00001/M00002/M00003/M00346,K01610 is present in multiple modules: M00003/M00170,K00134 is present in multiple modules: M00001/M00002/M00003/M00308/M00552/M001…
M00307	PL1_028	PL1_028	Pyruvate oxidation, pyruvate => acetyl-CoA	Pathway modules	Carbohydrate metabolism	Central carbohydrate metabolism	((K00163,K00161+K00162)+K00627+K00382-K13997),K00169+K00170+K00171+(K00172,K00189),K03737	1	TRUE	1	TRUE	1	K00163,K00627	1,1	K00163,K00382,K00627	129131130	K00382 is present in multiple modules: M00307/M00009/M00011/M00532/M00621/M00036/M00032
M00009	PL1_028	PL1_028	Citrate cycle (TCA cycle, Krebs cycle)	Pathway modules	Carbohydrate metabolism	Central carbohydrate metabolism	(K01647,K05942) (K01681,K01682) (K00031,K00030) ((K00164+K00658,K01616)+K00382,K00174+K00175-K00177-K00176) (K01902+K01903,K01899+K01900,K18118) (K00234+K00235+K00236+(K00237,K25801),K00239+K00240+K00241-(K00242,K18859,K18860),K00244+K00245+K00246-K00247) (K01676,K01679,K01677+K01678) (K00026,K00025,K00024,K00116)	0.875	TRUE	0.875	TRUE	NA	No enzymes unique to module	NA	K00031,K00164,K00239,K00240,K00240,K00241,K00242,K00244,K00245,K00246,K00247,K00382,K00658,K01647,K01676,K01679,K01681,K01682,K01902,K01903	1.4246e+68	K00244 is present in multiple modules: M00009/M00011/M00173/M00150/M00613/M00614,K01903 is present in multiple modules: M00009/M00011/M00173/M00374/M00620/M00614,K00241 is present in multiple modules: M00009/M00011/M00173/M00376/M00374/M00149/M00613/M00614,K00240 is present in multiple modules: M00009/M00011/M00173/M00376/M00374/M00149/M00613/M00614,K01682 is present in multiple modules: M00009/M…
M00010	PL1_028	PL1_028	Citrate cycle, first carbon oxidation, oxaloacetate => 2-oxoglutarate	Pathway modules	Carbohydrate metabolism	Central carbohydrate metabolism	(K01647,K05942) (K01681,K01682) (K00031,K00030)	1	TRUE	1	TRUE	NA	No enzymes unique to module	NA	K00031,K01647,K01681,K01682	14245933020133	K01647 is present in multiple modules: M00009/M00010/M00012/M00740,K01682 is present in multiple modules: M00009/M00010/M00012/M00173/M00614,K01681 is present in multiple modules: M00009/M00010/M00012/M00740/M00173/M00614,K00031 is present in multiple modules: M00009/M00010/M00740/M00173/M00614
M00011	PL1_028	PL1_028	Citrate cycle, second carbon oxidation, 2-oxoglutarate => oxaloacetate	Pathway modules	Carbohydrate metabolism	Central carbohydrate metabolism	((K00164+K00658,K01616)+K00382,K00174+K00175-K00177-K00176) (K01902+K01903,K01899+K01900,K18118) (K00234+K00235+K00236+(K00237,K25801),K00239+K00240+K00241-(K00242,K18859,K18860),K00244+K00245+K00246-K00247) (K01676,K01679,K01677+K01678) (K00026,K00025,K00024,K00116)	0.8	TRUE	0.8	TRUE	NA	No enzymes unique to module	NA	K00164,K00239,K00240,K00240,K00241,K00242,K00244,K00245,K00246,K00247,K00382,K00658,K01676,K01679,K01902,K01903	5.98597e+54	K01903 is present in multiple modules: M00009/M00011/M00173/M00374/M00620/M00614,K01676 is present in multiple modules: M00009/M00011/M00173/M00613/M00614,K00241 is present in multiple modules: M00009/M00011/M00173/M00376/M00374/M00149/M00613/M00614,K01902 is present in multiple modules: M00009/M00011/M00173/M00374/M00620/M00614,K00242 is present in multiple modules: M00009/M00011/M00173/M00149/M…
M00004	PL1_028	PL1_028	Pentose phosphate pathway (Pentose phosphate cycle)	Pathway modules	Carbohydrate metabolism	Central carbohydrate metabolism	(K13937,((K00036,K19243) (K01057,K07404))) K00033 K01783 (K01807,K01808) K00615 ((K00616 (K01810,K06859,K15916)),K13810)	1	TRUE	1	TRUE	NA	No enzymes unique to module	NA	K00033,K00036,K00615,K00616,K01057,K01783,K01807,K01810	2.76128e+30	K00616 is present in multiple modules: M00004/M00007,K01057 is present in multiple modules: M00004/M00006/M00008,K01807 is present in multiple modules: M00004/M00007/M00580/M00165/M00167/M00611/M00612,K01810 is present in multiple modules: M00001/M00004/M00892/M00909,K00036 is present in multiple modules: M00004/M00006/M00008,K00033 is present in multiple modules: M00004/M00006,K01783 is present …
M00006	PL1_028	PL1_028	Pentose phosphate pathway, oxidative phase, glucose 6P => ribulose 5P	Pathway modules	Carbohydrate metabolism	Central carbohydrate metabolism	(K13937,((K00036,K19243) (K01057,K07404))) K00033	1	TRUE	1	TRUE	NA	No enzymes unique to module	NA	K00033,K00036,K01057	276127592760	K01057 is present in multiple modules: M00004/M00006/M00008,K00033 is present in multiple modules: M00004/M00006,K00036 is present in multiple modules: M00004/M00006/M00008
M00007	PL1_028	PL1_028	Pentose phosphate pathway, non-oxidative phase, fructose 6P => ribose 5P	Pathway modules	Carbohydrate metabolism	Central carbohydrate metabolism	K00615 (K00616,K13810) K01783 (K01807,K01808)	1	TRUE	1	TRUE	NA	No enzymes unique to module	NA	K00615,K00616,K01783,K01807	257025712462194	K00615 is present in multiple modules: M00004/M00007/M00165/M00167/M00611/M00612,K00616 is present in multiple modules: M00004/M00007,K01783 is present in multiple modules: M00004/M00007,K01807 is present in multiple modules: M00004/M00007/M00580/M00165/M00167/M00611/M00612
M00580	PL1_028	PL1_028	Pentose phosphate pathway, archaea, fructose 6P => ribose 5P	Pathway modules	Carbohydrate metabolism	Central carbohydrate metabolism	(K08094 (K08093,K13812),K13831) K01807	0.5	FALSE	0.5	FALSE	NA	No enzymes unique to module	NA	K01807	194	K01807 is present in multiple modules: M00004/M00007/M00580/M00165/M00167/M00611/M00612
M00005	PL1_028	PL1_028	PRPP biosynthesis, ribose 5P => PRPP	Pathway modules	Carbohydrate metabolism	Central carbohydrate metabolism	K00948	1	TRUE	1	TRUE	1	K00948	1	K00948	433	None
M00008	PL1_028	PL1_028	Entner-Doudoroff pathway, glucose-6P => glyceraldehyde-3P + pyruvate	Pathway modules	Carbohydrate metabolism	Central carbohydrate metabolism	K00036 (K01057,K07404) K01690 K01625	1	TRUE	1	TRUE	1	K01690	1	K00036,K01057,K01625,K01690	2759276026502650	K01625 is present in multiple modules: M00008/M00308/M00631/M00061,K01057 is present in multiple modules: M00004/M00006/M00008,K00036 is present in multiple modules: M00004/M00006/M00008
M00308	PL1_028	PL1_028	Semi-phosphorylative Entner-Doudoroff pathway, gluconate => glycerate-3P	Pathway modules	Carbohydrate metabolism	Central carbohydrate metabolism	K05308 K00874 K01625 (K00134 K00927,K00131,K18978)	0.5	FALSE	0.6	FALSE	NA	No enzymes unique to module	NA	K00134,K00134,K00927,K01625	1468100918582650	K00134 is present in multiple modules: M00001/M00002/M00003/M00308/M00552/M00165/M00166/M00611/M00612,K01625 is present in multiple modules: M00008/M00308/M00631/M00061,K00927 is present in multiple modules: M00001/M00002/M00003/M00308/M00552/M00165/M00166/M00611/M00612
M00014	PL1_028	PL1_028	Glucuronate pathway (uronate pathway)	Pathway modules	Carbohydrate metabolism	Other carbohydrate metabolism	K00012 ((K12447 K16190),(K00699 (K01195,K14756))) K00002 K13247 -- K03331 (K05351,K00008) K00854	0.125	FALSE	0.111111	FALSE	NA	No enzymes unique to module	NA	K00012,K00012	13181362	K00012 is present in multiple modules: M00014/M00129,'--' steps are assumed incomplete
M00631	PL1_028	PL1_028	D-Galacturonate degradation (bacteria), D-galacturonate => pyruvate + D-glyceraldehyde 3P	Pathway modules	Carbohydrate metabolism	Other carbohydrate metabolism	K01812 K00041 (K01685,K16849+K16850) K00874 (K01625,K17463)	0.2	FALSE	0.2	FALSE	NA	No enzymes unique to module	NA	K01625	2650	K01625 is present in multiple modules: M00008/M00308/M00631/M00061
M00061	PL1_028	PL1_028	D-Glucuronate degradation, D-glucuronate => pyruvate + D-glyceraldehyde 3P	Pathway modules	Carbohydrate metabolism	Other carbohydrate metabolism	K01812 K00040 (K01686,K08323) K00874 (K01625,K17463)	0.2	FALSE	0.2	FALSE	NA	No enzymes unique to module	NA	K01625	2650	K01625 is present in multiple modules: M00008/M00308/M00631/M00061
M00632	PL1_028	PL1_028	Galactose degradation, Leloir pathway, galactose => alpha-D-glucose-1P	Pathway modules	Carbohydrate metabolism	Other carbohydrate metabolism	K01785 K00849 K00965 K01784	0.25	FALSE	0.25	FALSE	1	K01784	1	K01784	1321	None
M00552	PL1_028	PL1_028	D-galactonate degradation, De Ley-Doudoroff pathway, D-galactonate => glycerate-3P	Pathway modules	Carbohydrate metabolism	Other carbohydrate metabolism	K01684 K00883 K01631 K00134 K00927	0.4	FALSE	0.4	FALSE	NA	No enzymes unique to module	NA	K00134,K00134,K00927	146810091858	K00134 is present in multiple modules: M00001/M00002/M00003/M00308/M00552/M00165/M00166/M00611/M00612,K00927 is present in multiple modules: M00001/M00002/M00003/M00308/M00552/M00165/M00166/M00611/M00612
M00129	PL1_028	PL1_028	Ascorbate biosynthesis, animals, glucose-1P => ascorbate	Pathway modules	Carbohydrate metabolism	Other carbohydrate metabolism	K00963 K00012 K00699 K01195 K00002 K01053 K00103	0.285714	FALSE	0.285714	FALSE	NA	No enzymes unique to module	NA	K00012,K00012,K00963,K00963	1318,1362,7,1289	K00963 is present in multiple modules: M00129/M00854/M00549,K00012 is present in multiple modules: M00014/M00129
M00854	PL1_028	PL1_028	Glycogen biosynthesis, glucose-1P => glycogen/starch	Pathway modules	Carbohydrate metabolism	Other carbohydrate metabolism	(K00963 (K00693+K00750,K16150,K16153,K13679,K20812)),(K00975 (K00703,K13679,K20812)) (K00700,K16149)	0.5	FALSE	0.666667	FALSE	NA	No enzymes unique to module	NA	K00700,K00963,K00963	2906,7,1289	K00963 is present in multiple modules: M00129/M00854/M00549,K00700 is present in multiple modules: M00854/M00565
M00855	PL1_028	PL1_028	Glycogen degradation, glycogen => glucose-6P	Pathway modules	Carbohydrate metabolism	Other carbohydrate metabolism	(K00688,K16153) (K01196,((K00705,K22451) (K02438,K01200))) (K15779,K01835,K15778)	1	TRUE	1	TRUE	1	K00688,K00705,K01200	1,1,1	K00688,K00705,K01200,K01835	290829072912589	K01835 is present in multiple modules: M00855/M00549
M00565	PL1_028	PL1_028	Trehalose biosynthesis, D-glucose 1P => trehalose	Pathway modules	Carbohydrate metabolism	Other carbohydrate metabolism	K00975 K00703 (K00700,K16149) K01214 K06044 K01236	0.333333	FALSE	0.333333	FALSE	1	K01214	1	K00700,K01214	29062900	K00700 is present in multiple modules: M00854/M00565
M00549	PL1_028	PL1_028	Nucleotide sugar biosynthesis, glucose => UDP-glucose	Pathway modules	Carbohydrate metabolism	Other carbohydrate metabolism	(K00844,K00845,K25026,K12407,K00886) (K01835,K15779,K15778) (K00963,K12447)	1	TRUE	1	TRUE	NA	No enzymes unique to module	NA	K00886,K00963,K00963,K01835	848,7,1289,589	K00963 is present in multiple modules: M00129/M00854/M00549,K00886 is present in multiple modules: M00001/M00549,K01835 is present in multiple modules: M00855/M00549
M00892	PL1_028	PL1_028	UDP-N-acetyl-D-glucosamine biosynthesis, eukaryotes, glucose => UDP-GlcNAc	Pathway modules	Carbohydrate metabolism	Other carbohydrate metabolism	(K00844,K12407,K00845) K01810 K00820 K00621 K01836 K00972	0.333333	FALSE	0.333333	FALSE	NA	No enzymes unique to module	NA	K00820,K01810	22152006	K00820 is present in multiple modules: M00892/M00909,K01810 is present in multiple modules: M00001/M00004/M00892/M00909
M00909	PL1_028	PL1_028	UDP-N-acetyl-D-glucosamine biosynthesis, prokaryotes, glucose => UDP-GlcNAc	Pathway modules	Carbohydrate metabolism	Other carbohydrate metabolism	(K00845,K25026) (K01810,K13810,K15916) K00820 K03431 K04042	0.8	TRUE	0.8	TRUE	1	K03431,K04042	1,1	K00820,K01810,K03431,K04042	2215200618092210	K00820 is present in multiple modules: M00892/M00909,K01810 is present in multiple modules: M00001/M00004/M00892/M00909
M00012	PL1_028	PL1_028	Glyoxylate cycle	Pathway modules	Carbohydrate metabolism	Other carbohydrate metabolism	K01647 (K01681,K01682) K01637 (K01638,K19282) (K00026,K00025,K00024)	0.8	TRUE	0.8	TRUE	1	K01637,K01638	1,1	K01637,K01638,K01647,K01681,K01682	1.65617e+17	K01647 is present in multiple modules: M00009/M00010/M00012/M00740,K01682 is present in multiple modules: M00009/M00010/M00012/M00173/M00614,K01681 is present in multiple modules: M00009/M00010/M00012/M00740/M00173/M00614
M00373	PL1_028	PL1_028	Ethylmalonyl pathway	Pathway modules	Carbohydrate metabolism	Other carbohydrate metabolism	K00626 K00023 K17865 K14446 K14447 K14448 K14449 K08691 K14451 K01965+K01966 K05606 K01847	0.25	FALSE	0.25	FALSE	1	K00023,K17865	1,1	K00023,K00626,K00626,K17865	28328222522593	K00626 is present in multiple modules: M00373/M00375/M00374/M00088/M00957/M00095/M00849
M00740	PL1_028	PL1_028	Methylaspartate cycle	Pathway modules	Carbohydrate metabolism	Other carbohydrate metabolism	K01647 K01681 K00031 K00261 K19268+K01846 K04835 K19280 K14449 K19281 K19282 K00024	0.272727	FALSE	0.272727	FALSE	NA	No enzymes unique to module	NA	K00031,K01647,K01681	14245933020	K01647 is present in multiple modules: M00009/M00010/M00012/M00740,K01681 is present in multiple modules: M00009/M00010/M00012/M00740/M00173/M00614,K00031 is present in multiple modules: M00009/M00010/M00740/M00173/M00614
M00532	PL1_028	PL1_028	Photorespiration	Pathway modules	Carbohydrate metabolism	Other carbohydrate metabolism	(K01601-K01602) K19269 K11517 K03781 K14272 K00600 K00830 (K15893,K15919) K15918 K00281+K00605+K00382+K02437	0.3	FALSE	0.3	FALSE	1	K02437	2	K00281,K00382,K00600,K00600,K00605,K00830,K02437,K02437	2668,131,2670,1615,2673,4,200,2669	K00600 is present in multiple modules: M00532/M00346/M00140/M00141,K00281 is present in multiple modules: M00532/M00621,K00605 is present in multiple modules: M00532/M00621,K00382 is present in multiple modules: M00307/M00009/M00011/M00532/M00621/M00036/M00032,K00830 is present in multiple modules: M00532/M00346
M00968	PL1_028	PL1_028	Pentose bisphosphate pathway (nucleoside degradation), archaea, nucleoside/NMP => 3-PGA/glycerone phosphate	Pathway modules	Carbohydrate metabolism	Other carbohydrate metabolism	(((K00757,K26211,K26212) (K21056,K26208)),K18931) K18237 (K01601,(K26210 K01636))	0	FALSE	0.25	FALSE	1	K00757	1	K00757	799	None
M00131	PL1_028	PL1_028	Inositol phosphate metabolism, Ins(1,3,4,5)P4 => Ins(1,3,4)P3 => myo-inositol	Pathway modules	Carbohydrate metabolism	Other carbohydrate metabolism	K01106 K01107 K01109 K01092	0.25	FALSE	0.25	FALSE	1	K01092	1	K01092	1649	None
M00165	PL1_028	PL1_028	Reductive pentose phosphate cycle (Calvin cycle)	Pathway modules	Energy metabolism	Carbon fixation	K00855 (K01601-K01602) K00927 (K05298,K00150,K00134) (K01623,K01624) (K03841,K02446,K11532,K01086) K00615 (K01623,K01624) (K01100,K11532,K01086) K00615 (K01807,K01808)	0.818182	TRUE	0.818182	TRUE	NA	No enzymes unique to module	NA	K00134,K00134,K00615,K00855,K00927,K01624,K01807,K02446,K03841	1.4681e+34	K03841 is present in multiple modules: M00003/M00165/M00167/M00344/M00611/M00612,K01807 is present in multiple modules: M00004/M00007/M00580/M00165/M00167/M00611/M00612,K00855 is present in multiple modules: M00165/M00166/M00611/M00612,K00134 is present in multiple modules: M00001/M00002/M00003/M00308/M00552/M00165/M00166/M00611/M00612,K00927 is present in multiple modules: M00001/M00002/M00003/M…
M00166	PL1_028	PL1_028	Reductive pentose phosphate cycle, ribulose-5P => glyceraldehyde-3P	Pathway modules	Energy metabolism	Carbon fixation	K00855 (K01601-K01602) K00927 (K05298,K00150,K00134)	0.75	TRUE	0.75	TRUE	NA	No enzymes unique to module	NA	K00134,K00134,K00855,K00927	1468100924721850	K00134 is present in multiple modules: M00001/M00002/M00003/M00308/M00552/M00165/M00166/M00611/M00612,K00927 is present in multiple modules: M00001/M00002/M00003/M00308/M00552/M00165/M00166/M00611/M00612,K00855 is present in multiple modules: M00165/M00166/M00611/M00612
M00167	PL1_028	PL1_028	Reductive pentose phosphate cycle, glyceraldehyde-3P => ribulose-5P	Pathway modules	Energy metabolism	Carbon fixation	(K01623,K01624) (K03841,K02446,K11532,K01086) K00615 (K01623,K01624) (K01100,K11532,K01086) K00615 (K01807,K01808)	0.857143	TRUE	0.857143	TRUE	NA	No enzymes unique to module	NA	K00615,K01624,K01807,K02446,K03841	2.57019e+18	K03841 is present in multiple modules: M00003/M00165/M00167/M00344/M00611/M00612,K01807 is present in multiple modules: M00004/M00007/M00580/M00165/M00167/M00611/M00612,K02446 is present in multiple modules: M00003/M00165/M00167/M00611/M00612,K00615 is present in multiple modules: M00004/M00007/M00165/M00167/M00611/M00612,K01624 is present in multiple modules: M00001/M00003/M00165/M00167/M00345/M…
M00168	PL1_028	PL1_028	CAM (Crassulacean acid metabolism), dark	Pathway modules	Energy metabolism	Carbon fixation	K01595 (K00025,K00026,K00024)	0.5	FALSE	0.5	FALSE	NA	No enzymes unique to module	NA	K01595	2444	K01595 is present in multiple modules: M00168/M00172/M00171/M00170/M00173/M00374/M00346/M00614
M00169	PL1_028	PL1_028	CAM (Crassulacean acid metabolism), light	Pathway modules	Energy metabolism	Carbon fixation	K00029 K01006	0.5	FALSE	0.5	FALSE	NA	No enzymes unique to module	NA	K00029,K00029	24371000	K00029 is present in multiple modules: M00169/M00172
M00172	PL1_028	PL1_028	C4-dicarboxylic acid cycle, NADP - malic enzyme type	Pathway modules	Energy metabolism	Carbon fixation	K01595 K00051 K00029 K01006	0.5	FALSE	0.5	FALSE	NA	No enzymes unique to module	NA	K00029,K00029,K01595	243710002444	K00029 is present in multiple modules: M00169/M00172,K01595 is present in multiple modules: M00168/M00172/M00171/M00170/M00173/M00374/M00346/M00614
M00171	PL1_028	PL1_028	C4-dicarboxylic acid cycle, NAD - malic enzyme type	Pathway modules	Energy metabolism	Carbon fixation	K01595 K14454 K14455 (K00025,K00026) K00028 (K00814,K14272) K01006	0.142857	FALSE	0.142857	FALSE	NA	No enzymes unique to module	NA	K01595	2444	K01595 is present in multiple modules: M00168/M00172/M00171/M00170/M00173/M00374/M00346/M00614
M00170	PL1_028	PL1_028	C4-dicarboxylic acid cycle, phosphoenolpyruvate carboxykinase type	Pathway modules	Energy metabolism	Carbon fixation	K01595 K14454 K14455 K01610	0.5	FALSE	0.5	FALSE	NA	No enzymes unique to module	NA	K01595,K01610	24442136	K01610 is present in multiple modules: M00003/M00170,K01595 is present in multiple modules: M00168/M00172/M00171/M00170/M00173/M00374/M00346/M00614
M00173	PL1_028	PL1_028	Reductive citrate cycle (Arnon-Buchanan cycle)	Pathway modules	Energy metabolism	Carbon fixation	(K00169+K00170+K00171+K00172,K03737) ((K01007,K01006) K01595,K01959+K01960,K01958) K00024 (K01676,K01679,K01677+K01678) (K00239+K00240-K00241-K00242,K00244+K00245-K00246-K00247,K18556+K18557+K18558+K18559+K18560) (K01902+K01903) (K00174+K00175-K00177-K00176) K00031 (K01681,K01682) (K15230+K15231,K15232+K15233 K15234)	0.5	FALSE	0.545455	FALSE	NA	No enzymes unique to module	NA	K00031,K00239,K00240,K00240,K00241,K00242,K00244,K00245,K00246,K00247,K01595,K01676,K01679,K01681,K01682,K01902,K01903	1.4246e+60	K01903 is present in multiple modules: M00009/M00011/M00173/M00374/M00620/M00614,K01676 is present in multiple modules: M00009/M00011/M00173/M00613/M00614,K00241 is present in multiple modules: M00009/M00011/M00173/M00376/M00374/M00149/M00613/M00614,K01902 is present in multiple modules: M00009/M00011/M00173/M00374/M00620/M00614,K00242 is present in multiple modules: M00009/M00011/M00173/M00149/M…
M00376	PL1_028	PL1_028	3-Hydroxypropionate bi-cycle	Pathway modules	Energy metabolism	Carbon fixation	(K02160+K01961+K01962+K01963) K14468 K14469 K15052 K05606 (K01847,K01848+K01849) (K14471+K14472) (K00239+K00240+K00241) K01679 K08691 K14449 K14470 K09709	0.230769	FALSE	0.230769	FALSE	NA	No enzymes unique to module	NA	K00239,K00240,K00240,K00241,K01679,K01961,K01962,K01963,K02160	5.96597e+31	K01962 is present in multiple modules: M00376/M00082/M00613,K01963 is present in multiple modules: M00376/M00082/M00613,K00241 is present in multiple modules: M00009/M00011/M00173/M00376/M00374/M00149/M00613/M00614,K00239 is present in multiple modules: M00009/M00011/M00173/M00376/M00374/M00149/M00613/M00614,K00240 is present in multiple modules: M00009/M00011/M00173/M00376/M00374/M00149/M00613/M…
M00375	PL1_028	PL1_028	Hydroxypropionate-hydroxybutylate cycle	Pathway modules	Energy metabolism	Carbon fixation	(K01964+K15037+K15036) K15017 K15039 K15018 K15019 K15020 K05606 (K01848+K01849) (K15038,K15017) K14465 (K14466,K18861) K14534 K15016 K00626	0.0714286	FALSE	0.0714286	FALSE	NA	No enzymes unique to module	NA	K00626,K00626	2822252	K00626 is present in multiple modules: M00373/M00375/M00374/M00088/M00957/M00095/M00849
M00374	PL1_028	PL1_028	Dicarboxylate-hydroxybutyrate cycle	Pathway modules	Energy metabolism	Carbon fixation	(K00169+K00170+K00171+K00172) K01007 K01595 K00024 (K01677+K01678) (K00239+K00240-K00241-K18860) (K01902+K01903) (K15038,K15017) K14465 (K14467,K18861) K14534 K15016 K00626	0.307692	FALSE	0.307692	FALSE	NA	No enzymes unique to module	NA	K00239,K00240,K00240,K00241,K00626,K00626,K01595,K01902,K01903	5.96597e+29	K01903 is present in multiple modules: M00009/M00011/M00173/M00374/M00620/M00614,K00241 is present in multiple modules: M00009/M00011/M00173/M00376/M00374/M00149/M00613/M00614,K01902 is present in multiple modules: M00009/M00011/M00173/M00374/M00620/M00614,K00239 is present in multiple modules: M00009/M00011/M00173/M00376/M00374/M00149/M00613/M00614,K00626 is present in multiple modules: M00373/M…
M00377	PL1_028	PL1_028	Reductive acetyl-CoA pathway (Wood-Ljungdahl pathway)	Pathway modules	Energy metabolism	Carbon fixation	K00198 (K05299-K15022,K22015+K25123+K25124) K01938 K01491-K01500 K00297-K25007-K25008 K15023 K14138+K00197+K00194	0.428571	FALSE	0.428571	FALSE	NA	No enzymes unique to module	NA	K00297,K01491,K01938	24411507914	K01491 is present in multiple modules: M00377/M00140/M00618,K00297 is present in multiple modules: M00377/M00618,K01938 is present in multiple modules: M00377/M00140/M00618
M00579	PL1_028	PL1_028	Phosphate acetyltransferase-acetate kinase pathway, acetyl-CoA => acetate	Pathway modules	Energy metabolism	Carbon fixation	(K00625,K13788,K15024) K00925	1	TRUE	1	TRUE	NA	No enzymes unique to module	NA	K00925,K00925,K00925,K13788	47926822594478	K13788 is present in multiple modules: M00579/M00617/M00618,K00925 is present in multiple modules: M00579/M00357/M00617/M00618
M00620	PL1_028	PL1_028	Incomplete reductive citrate cycle, acetyl-CoA => oxoglutarate	Pathway modules	Energy metabolism	Carbon fixation	(K00169+K00170+K00171+K00172) (K01959+K01960) K00024 (K01677+K01678) (K18209+K18210) (K01902+K01903) (K00174+K00175+K00176+K00177)	0.142857	FALSE	0.142857	FALSE	NA	No enzymes unique to module	NA	K01902,K01903	601600	K01903 is present in multiple modules: M00009/M00011/M00173/M00374/M00620/M00614,K01902 is present in multiple modules: M00009/M00011/M00173/M00374/M00620/M00614
M00357	PL1_028	PL1_028	Methanogenesis, acetate => methane	Pathway modules	Energy metabolism	Methane metabolism	((K00925 K00625),K01895) (K00193+K00197+K00194) (K00577+K00578+K00579+K00580+K00581-K00582-K00583+K00584) (K00399+K00401+K00402) (K22480+K22481+K22482,K03388+K03389+K03390,K08264+K08265,K03388+K03389+K03390+K14127+(K14126+K14128,K22516+K00125))	0.2	FALSE	0.2	FALSE	NA	No enzymes unique to module	NA	K00925,K00925,K00925,K01895	479268225942076	K01895 is present in multiple modules: M00357/M00617,K00925 is present in multiple modules: M00579/M00357/M00617/M00618
M00346	PL1_028	PL1_028	Formaldehyde assimilation, serine pathway	Pathway modules	Energy metabolism	Methane metabolism	K00600 K00830 K00018 K11529 K01689 K01595 K00024 K08692+K14067 K08691	0.555556	FALSE	0.555556	FALSE	1	K00018	1	K00018,K00600,K00600,K00830,K01595,K01689	1929,2670,1615,4,2444,221	K01595 is present in multiple modules: M00168/M00172/M00171/M00170/M00173/M00374/M00346/M00614,K01689 is present in multiple modules: M00001/M00002/M00003/M00346,K00830 is present in multiple modules: M00532/M00346,K00600 is present in multiple modules: M00532/M00346/M00140/M00141
M00345	PL1_028	PL1_028	Formaldehyde assimilation, ribulose monophosphate pathway	Pathway modules	Energy metabolism	Methane metabolism	(((K08093,K13812) K08094),K13831) (K00850,K16370,K21071) K01624	0.666667	FALSE	0.666667	FALSE	NA	No enzymes unique to module	NA	K00850,K01624	24161857	K00850 is present in multiple modules: M00001/M00345,K01624 is present in multiple modules: M00001/M00003/M00165/M00167/M00345/M00344/M00611/M00612
M00344	PL1_028	PL1_028	Formaldehyde assimilation, xylulose monophosphate pathway	Pathway modules	Energy metabolism	Methane metabolism	K17100 K00863 K01624 K03841	0.5	FALSE	0.5	FALSE	NA	No enzymes unique to module	NA	K01624,K03841	18571950	K03841 is present in multiple modules: M00003/M00165/M00167/M00344/M00611/M00612,K01624 is present in multiple modules: M00001/M00003/M00165/M00167/M00345/M00344/M00611/M00612
M00176	PL1_028	PL1_028	Assimilatory sulfate reduction, sulfate => H2S	Pathway modules	Energy metabolism	Sulfur metabolism	(((K13811,K00958+K00860,K00955+K00957,K00956+K00957+K00860) K00390),(K13811 K05907)) (K00380+K00381,K00392)	1	TRUE	1	TRUE	NA	No enzymes unique to module	NA	K00380,K00381,K00390,K00860,K00956,K00957	1.9762e+23	K00381 is present in multiple modules: M00176/M00616,K00380 is present in multiple modules: M00176/M00616,K00957 is present in multiple modules: M00176/M00616,K00860 is present in multiple modules: M00176/M00616,K00390 is present in multiple modules: M00176/M00616,K00956 is present in multiple modules: M00176/M00616
M00145	PL1_028	PL1_028	NAD(P)H:quinone oxidoreductase, chloroplasts and cyanobacteria	Pathway modules	Energy metabolism	ATP synthesis	K05574+K05582+K05581+K05579+K05572+K05580+K05578+K05576+K05577+K05575+K05573-K05583-K05584-K05585	0	FALSE	0.0909091	FALSE	1	K05577	1	K05577	2769	None
M00149	PL1_028	PL1_028	Succinate dehydrogenase, prokaryotes	Pathway modules	Energy metabolism	ATP synthesis	K00241+(K00242,K18859,K18860)+K00239+K00240	1	TRUE	1	TRUE	NA	No enzymes unique to module	NA	K00239,K00240,K00240,K00241,K00242	5965972043594590	K00239 is present in multiple modules: M00009/M00011/M00173/M00376/M00374/M00149/M00613/M00614,K00241 is present in multiple modules: M00009/M00011/M00173/M00376/M00374/M00149/M00613/M00614,K00242 is present in multiple modules: M00009/M00011/M00173/M00149/M00613/M00614,K00240 is present in multiple modules: M00009/M00011/M00173/M00376/M00374/M00149/M00613/M00614
M00150	PL1_028	PL1_028	Fumarate reductase, prokaryotes	Pathway modules	Energy metabolism	ATP synthesis	K00244+K00245+K00246+K00247	1	TRUE	1	TRUE	NA	No enzymes unique to module	NA	K00244,K00245,K00246,K00247	2042204320442040	K00246 is present in multiple modules: M00009/M00011/M00173/M00150/M00613/M00614,K00244 is present in multiple modules: M00009/M00011/M00173/M00150/M00613/M00614,K00245 is present in multiple modules: M00009/M00011/M00173/M00150/M00613/M00614,K00247 is present in multiple modules: M00009/M00011/M00173/M00150/M00613/M00614
M00151	PL1_028	PL1_028	Cytochrome bc1 complex respiratory unit	Pathway modules	Energy metabolism	ATP synthesis	((K00412+K00413,K00410)+K00411),K03886+K03887+K03888,K03890+K03891+K03889	1	TRUE	1	TRUE	NA	No enzymes unique to module	NA	K00411,K00412,K00413	60,61,62	K00413 is present in multiple modules: M00151/M00152,K00411 is present in multiple modules: M00151/M00152,K00412 is present in multiple modules: M00151/M00152
M00152	PL1_028	PL1_028	Cytochrome bc1 complex	Pathway modules	Energy metabolism	ATP synthesis	K00411+K00412+K00413+K00414+K00415+K00416+K00417+K00418+K00419+K00420	0	FALSE	0.3	FALSE	NA	No enzymes unique to module	NA	K00411,K00412,K00413	60,61,62	K00413 is present in multiple modules: M00151/M00152,K00411 is present in multiple modules: M00151/M00152,K00412 is present in multiple modules: M00151/M00152
M00154	PL1_028	PL1_028	Cytochrome c oxidase	Pathway modules	Energy metabolism	ATP synthesis	(K02257+K02262+K02256+K02261+K02263+K02264+K02265+K02266+K02267+K02268+K02270-K02271+K02272-K02273+K02258+K02259+K02260)	0	FALSE	0.2	FALSE	1	K02257,K02258,K02259	1,1,1	K02257,K02258,K02259	233923332338	None
M00155	PL1_028	PL1_028	Cytochrome c oxidase, prokaryotes	Pathway modules	Energy metabolism	ATP synthesis	K02275+(K02274+K02276,K15408)-K02277	1	TRUE	1	TRUE	1	K02274,K02275,K02276	1,1,1	K02274,K02275,K02276	233223312334	None
M00153	PL1_028	PL1_028	Cytochrome bd ubiquinol oxidase	Pathway modules	Energy metabolism	ATP synthesis	K00425+K00426+(K00424,K22501)	1	TRUE	1	TRUE	1	K00424,K00425,K00426	1,2,2	K00424,K00425,K00425,K00426,K00426	1.38054e+17	None
M00156	PL1_028	PL1_028	Cytochrome c oxidase, cbb3-type	Pathway modules	Energy metabolism	ATP synthesis	((K00404+K00405,K15862)+K00407+K00406)	1	TRUE	1	TRUE	1	K00404,K00405,K00406,K00407	1,1,1,1	K00404,K00405,K00406,K00407	969968966967	None
M00157	PL1_028	PL1_028	F-type ATPase, prokaryotes and chloroplasts	Pathway modules	Energy metabolism	ATP synthesis	K02111+K02112+K02113+K02114+K02115+K02108+K02109+K02110	1	TRUE	1	TRUE	1	K02108,K02109,K02110,K02111,K02112,K02113,K02114,K02115	1,1,1,1,1,1,1,1	K02108,K02109,K02110,K02111,K02112,K02113,K02114,K02115	2.22522e+31	None
M00082	PL1_028	PL1_028	Fatty acid biosynthesis, initiation	Pathway modules	Lipid metabolism	Fatty acid metabolism	(K11262,(K02160+K01961,K11263)+(K01962+K01963,K18472)) (K00665,K00667+K00668,K11533,(K00645 (K00648,K18473)))	1	TRUE	1	TRUE	1	K00648	2	K00645,K00648,K00648,K01961,K01962,K01963,K02160	1.25813e+26	K01962 is present in multiple modules: M00376/M00082/M00613,K01963 is present in multiple modules: M00376/M00082/M00613,K00645 is present in multiple modules: M00082/M00873/M00874,K02160 is present in multiple modules: M00376/M00082/M00613,K01961 is present in multiple modules: M00376/M00082/M00613
M00083	PL1_028	PL1_028	Fatty acid biosynthesis, elongation	Pathway modules	Lipid metabolism	Fatty acid metabolism	K00665,(K00667 K00668),K11533,((K00647,K09458) K00059 (K02372,K01716,K16363) (K00208,K02371,K10780,K00209))	1	TRUE	1	TRUE	1	K00209,K01716	2,1	K00059,K00059,K00059,K00059,K00208,K00209,K00209,K00647,K01716,K02372,K09458	2.8326e+38	K09458 is present in multiple modules: M00083/M00873/M00874/M00572,K02372 is present in multiple modules: M00083/M00572,K00059 is present in multiple modules: M00083/M00874/M00572,K00208 is present in multiple modules: M00083/M00572,K00647 is present in multiple modules: M00083/M00572
M00873	PL1_028	PL1_028	Fatty acid biosynthesis in mitochondria, animals	Pathway modules	Lipid metabolism	Fatty acid metabolism	K18660 K03955+K00645 K09458 K11539+K13370 K22540 K07512	0.166667	FALSE	0.25	FALSE	NA	No enzymes unique to module	NA	K00645,K09458	12581255	K09458 is present in multiple modules: M00083/M00873/M00874/M00572,K00645 is present in multiple modules: M00082/M00873/M00874
M00874	PL1_028	PL1_028	Fatty acid biosynthesis in mitochondria, fungi	Pathway modules	Lipid metabolism	Fatty acid metabolism	K11262 K03955+K00645 K09458 K00059 K22541 K07512	0.333333	FALSE	0.416667	FALSE	NA	No enzymes unique to module	NA	K00059,K00059,K00059,K00059,K00645,K09458	2.8326e+22	K09458 is present in multiple modules: M00083/M00873/M00874/M00572,K00645 is present in multiple modules: M00082/M00873/M00874,K00059 is present in multiple modules: M00083/M00874/M00572
M00086	PL1_028	PL1_028	beta-Oxidation, acyl-CoA synthesis	Pathway modules	Lipid metabolism	Fatty acid metabolism	K01897,K15013	1	TRUE	1	TRUE	1	K01897	3	K01897,K01897,K01897	61519152679	None
M00087	PL1_028	PL1_028	beta-Oxidation	Pathway modules	Lipid metabolism	Fatty acid metabolism	(K00232,K00249,K00255,K06445,K09479) (((K01692,K07511,K13767) (K00022,K07516)),K01825,K01782,K07514,K07515,K10527) (K00632,K07508,K07509,K07513)	1	TRUE	1	TRUE	1	K00632,K06445	1,2	K00632,K01692,K01782,K01825,K06445,K06445	2.25215e+21	K01825 is present in multiple modules: M00087/M00957,K01782 is present in multiple modules: M00087/M00957,K01692 is present in multiple modules: M00087/M00957/M00878
M00088	PL1_028	PL1_028	Ketone body biosynthesis, acetyl-CoA => acetoacetate/3-hydroxybutyrate/acetone	Pathway modules	Lipid metabolism	Lipid metabolism	K00626 K01641 K01640 K00019 K01574	0.4	FALSE	0.4	FALSE	1	K00019	1	K00019,K00626,K00626	4562822252	K00626 is present in multiple modules: M00373/M00375/M00374/M00088/M00957/M00095/M00849
M00089	PL1_028	PL1_028	Triacylglycerol biosynthesis	Pathway modules	Lipid metabolism	Lipid metabolism	(K00629,K13506,K13507,K00630,K13508) (K00655,K13509,K13523,K19007,K13513,K13517,K13519,K14674,K22831) (K01080,K15728,K18693) (K11155,K11160,K14456,K22848,K22849)	0.25	FALSE	0.25	FALSE	1	K00655	2	K00655,K00655	18871488	None
M00093	PL1_028	PL1_028	Phosphatidylethanolamine (PE) biosynthesis, PA => PS => PE	Pathway modules	Lipid metabolism	Lipid metabolism	K00981 (K00998,K17103) K01613	1	TRUE	1	TRUE	1	K00981,K00998,K01613	1,1,1	K00981,K00998,K01613	31321102037	None
M00048	PL1_028	PL1_028	De novo purine biosynthesis, PRPP + glutamine => IMP	Pathway modules	Nucleotide metabolism	Purine metabolism	K00764 (K01945,K11787,K11788,K13713) (K00601,K11175,K08289,K11787,K01492) (K01952,(K23269+K23264+K23265),(K23270+K23265)) (K01933,K11787,K11788 (K01587,K11808,K01589 K01588)) (K01923,K01587,K13713) K01756 (K00602,(K01492,K06863 K11176))	1	TRUE	1	TRUE	1	K00602,K00764,K01588,K01589,K01923,K01933,K01945,K01952,K11175	1,1,1,1,1,1,1,1,1	K00602,K00764,K01588,K01589,K01756,K01923,K01933,K01945,K01952,K11175	2.08415e+36	K01756 is present in multiple modules: M00048/M00049
M00049	PL1_028	PL1_028	Adenine ribonucleotide biosynthesis, IMP => ADP,ATP	Pathway modules	Nucleotide metabolism	Purine metabolism	K01939 K01756 (K00939,K18532,K18533,K00944) K00940	1	TRUE	1	TRUE	1	K00939,K01939	1,1	K00939,K00940,K01756,K01939	573163814282021	K00940 is present in multiple modules: M00049/M00050/M00053/M00052/M00938,K01756 is present in multiple modules: M00048/M00049
M00050	PL1_028	PL1_028	Guanine ribonucleotide biosynthesis, IMP => GDP,GTP	Pathway modules	Nucleotide metabolism	Purine metabolism	K00088 K01951 K00942 (K00940,K18533)	1	TRUE	1	TRUE	1	K00088,K00942,K01951	1,1,2	K00088,K00940,K00942,K01951,K01951	1.62816e+19	K00940 is present in multiple modules: M00049/M00050/M00053/M00052/M00938
M00053	PL1_028	PL1_028	Deoxyribonucleotide biosynthesis, ADP/GDP/CDP/UDP => dATP/dGTP/dCTP/dUTP	Pathway modules	Nucleotide metabolism	Purine metabolism	(K00525+K00526,K10807+K10808) (K00940,K18533)	1	TRUE	1	TRUE	NA	No enzymes unique to module	NA	K00525,K00526,K00940	6586571638	K00526 is present in multiple modules: M00053/M00938,K00525 is present in multiple modules: M00053/M00938,K00940 is present in multiple modules: M00049/M00050/M00053/M00052/M00938
M00958	PL1_028	PL1_028	Adenine ribonucleotide degradation, AMP => Urate	Pathway modules	Nucleotide metabolism	Purine metabolism	((K01490 (K01081,K19970,K03787,K18550)),((K01081,K19970,K11751,K03787,K02566,K08693) (K01488,K19572,K05810))) (K03783,K03784,K09913,K05810) (K00106,K00087+K13479+K13480,K13481+K13482,K11177+K11178+K13483)	0.666667	FALSE	0.75	TRUE	1	K01488	1	K01488,K03784,K03787,K05810,K11751,K11751	2.14726e+21	K05810 is present in multiple modules: M00958/M00959/M00034,K03784 is present in multiple modules: M00958/M00959,K03787 is present in multiple modules: M00958/M00959,K11751 is present in multiple modules: M00958/M00959
M00959	PL1_028	PL1_028	Guanine ribonucleotide degradation, GMP => Urate	Pathway modules	Nucleotide metabolism	Purine metabolism	(K01081,K19970,K11751,K03787,K02566,K08693,K20881) (K03783,K03784,K09913,K05810) K01487 (K00106,K00087+K13479+K13480,K13481+K13482,K11177+K11178+K13483)	0.5	FALSE	0.5	FALSE	NA	No enzymes unique to module	NA	K03784,K03787,K05810,K11751,K11751	2.58023e+17	K05810 is present in multiple modules: M00958/M00959/M00034,K03784 is present in multiple modules: M00958/M00959,K03787 is present in multiple modules: M00958/M00959,K11751 is present in multiple modules: M00958/M00959
M00051	PL1_028	PL1_028	De novo pyrimidine biosynthesis, glutamine (+ PRPP) => UMP	Pathway modules	Nucleotide metabolism	Pyrimidine metabolism	(K11540,(K11541 K01465),((K01954,K01955+K01956) (K00609+K00610,K00608) K01465)) (K00226,K00254,K17828) (K13421,K00762 K01591)	1	TRUE	1	TRUE	1	K00254,K00609,K00610,K00762,K01465,K01591,K01955,K01956	1,1,1,1,1,1,1,1	K00254,K00609,K00610,K00762,K01465,K01591,K01955,K01956	983,66,65,2387,1105,669,1817,1818	None
M00052	PL1_028	PL1_028	Pyrimidine ribonucleotide biosynthesis, UMP => UDP/UTP,CDP/CTP	Pathway modules	Nucleotide metabolism	Pyrimidine metabolism	(K13800,K13809,K09903) (K00940,K18533) K01937	1	TRUE	1	TRUE	1	K01937,K09903	1,1	K00940,K01937,K09903	1638220310	K00940 is present in multiple modules: M00049/M00050/M00053/M00052/M00938
M00938	PL1_028	PL1_028	Pyrimidine deoxyribonucleotide biosynthesis, UDP => dTTP	Pathway modules	Nucleotide metabolism	Pyrimidine metabolism	(K00525+K00526,K10807+K10808) (K00940,K18533) K01520 (K00560,K13998,K03465) K00943	0.8	TRUE	0.8	TRUE	1	K00560,K00943	1,1	K00525,K00526,K00560,K00940,K00943	6.58657e+17	K00526 is present in multiple modules: M00053/M00938,K00525 is present in multiple modules: M00053/M00938,K00940 is present in multiple modules: M00049/M00050/M00053/M00052/M00938
M00020	PL1_028	PL1_028	Serine biosynthesis, glycerate-3P => serine	Pathway modules	Amino acid metabolism	Serine and threonine metabolism	K00058 K00831 (K01079,K02203,K22305,K25528)	1	TRUE	1	TRUE	1	K00058,K01079	1,1	K00058,K00831,K01079	1936621765	K00831 is present in multiple modules: M00020/M00124
M00018	PL1_028	PL1_028	Threonine biosynthesis, aspartate => homoserine => threonine	Pathway modules	Amino acid metabolism	Serine and threonine metabolism	(K00928,K12524,K12525,K12526) K00133 (K00003,K12524,K12525) (K00872,K02204,K02203) K01733	1	TRUE	1	TRUE	1	K00872,K01733	1,1	K00133,K00133,K00872,K00928,K01733,K12524,K12525	1518,1453,186,3,187,185,2440	K12525 is present in multiple modules: M00018/M00017/M00016/M00526/M00527,K12524 is present in multiple modules: M00018/M00017/M00016/M00526/M00527,K00133 is present in multiple modules: M00018/M00033/M00017/M00016/M00525/M00526/M00527,K00928 is present in multiple modules: M00018/M00033/M00017/M00016/M00525/M00526/M00527
M00621	PL1_028	PL1_028	Glycine cleavage system	Pathway modules	Amino acid metabolism	Serine and threonine metabolism	(K00281,K00282+K00283) K00605 K00382	1	TRUE	1	TRUE	NA	No enzymes unique to module	NA	K00281,K00382,K00605	26681312673	K00382 is present in multiple modules: M00307/M00009/M00011/M00532/M00621/M00036/M00032,K00605 is present in multiple modules: M00532/M00621,K00281 is present in multiple modules: M00532/M00621
M00555	PL1_028	PL1_028	Betaine biosynthesis, choline => betaine	Pathway modules	Amino acid metabolism	Serine and threonine metabolism	(K17755,((K00108,K11440,K00499) (K00130,K14085)))	1	TRUE	1	TRUE	1	K00108,K00130	2,1	K00108,K00108,K00130	5411201540	None
M00033	PL1_028	PL1_028	Ectoine biosynthesis, aspartate => ectoine	Pathway modules	Amino acid metabolism	Serine and threonine metabolism	K00928 K00133 K00836 K06718 K06720	1	TRUE	1	TRUE	1	K00836,K06718,K06720	1,1,1	K00133,K00133,K00836,K00928,K06718,K06720	1518,1453,2998,3,2997,2999	K00133 is present in multiple modules: M00018/M00033/M00017/M00016/M00525/M00526/M00527,K00928 is present in multiple modules: M00018/M00033/M00017/M00016/M00525/M00526/M00527
M00919	PL1_028	PL1_028	Ectoine degradation, ectoine => aspartate	Pathway modules	Amino acid metabolism	Serine and threonine metabolism	K15783 K15784 K15785 K15786	1	TRUE	1	TRUE	1	K15783,K15784,K15785,K15786	1,1,1,1	K15783,K15784,K15785,K15786	2724272327202720	None
M00021	PL1_028	PL1_028	Cysteine biosynthesis, serine => cysteine	Pathway modules	Amino acid metabolism	Cysteine and methionine metabolism	(K00640,K23304) (K01738,K13034,K17069)	1	TRUE	1	TRUE	1	K00640,K01738	2,1	K00640,K00640,K01738	24152401417	None
M00609	PL1_028	PL1_028	Cysteine biosynthesis, methionine => cysteine	Pathway modules	Amino acid metabolism	Cysteine and methionine metabolism	K00789 K17462 K01243 K07173 K17216 K17217	0.5	FALSE	0.5	FALSE	1	K07173	1	K00789,K01243,K07173	1862175245	K00789 is present in multiple modules: M00609/M00034/M00035/M00368/M00953,K01243 is present in multiple modules: M00609/M00034
M00017	PL1_028	PL1_028	Methionine biosynthesis, aspartate => homoserine => methionine	Pathway modules	Amino acid metabolism	Cysteine and methionine metabolism	(K00928,K12524,K12525) K00133 (K00003,K12524,K12525) (K00651,K00641) K01739 (K01760,K14155) (K00548,K24042,K00549)	1	TRUE	1	TRUE	1	K00548,K00549,K00651,K01739,K01760	1,1,1,1,1	K00133,K00133,K00548,K00549,K00651,K00928,K01739,K01760,K12524,K12525	1518,1453,2,1787,0,3,2439,2990,185,2440	K12525 is present in multiple modules: M00018/M00017/M00016/M00526/M00527,K12524 is present in multiple modules: M00018/M00017/M00016/M00526/M00527,K00133 is present in multiple modules: M00018/M00033/M00017/M00016/M00525/M00526/M00527,K00928 is present in multiple modules: M00018/M00033/M00017/M00016/M00525/M00526/M00527
M00034	PL1_028	PL1_028	Methionine salvage pathway	Pathway modules	Amino acid metabolism	Cysteine and methionine metabolism	K00789 K01611 K00797 ((K01243,K01244) K00899,(K00772,K05810)) K08963 (K16054,K08964 (K09880,K08965 K08966)) K08967 (K00815,K08969,K23977,K00832,K00838)	0.25	FALSE	0.25	FALSE	NA	No enzymes unique to module	NA	K00789,K01243,K05810	18621752524	K00789 is present in multiple modules: M00609/M00034/M00035/M00368/M00953,K05810 is present in multiple modules: M00958/M00959/M00034,K01243 is present in multiple modules: M00609/M00034
M00035	PL1_028	PL1_028	Methionine degradation	Pathway modules	Amino acid metabolism	Cysteine and methionine metabolism	K00789 (K00552,K00558,K17398,K17399) K01251 (K01697,K10150)	0.25	FALSE	0.25	FALSE	NA	No enzymes unique to module	NA	K00789	1862	K00789 is present in multiple modules: M00609/M00034/M00035/M00368/M00953
M00368	PL1_028	PL1_028	Ethylene biosynthesis, methionine => ethylene	Pathway modules	Amino acid metabolism	Cysteine and methionine metabolism	K00789 (K01762,K20772) K05933	0.333333	FALSE	0.333333	FALSE	NA	No enzymes unique to module	NA	K00789	1862	K00789 is present in multiple modules: M00609/M00034/M00035/M00368/M00953
M00019	PL1_028	PL1_028	Valine/isoleucine biosynthesis, pyruvate => valine / 2-oxobutanoate => isoleucine	Pathway modules	Amino acid metabolism	Branched-chain amino acid metabolism	K01652+(K01653,K11258) K00053 K01687 K00826	1	TRUE	1	TRUE	NA	No enzymes unique to module	NA	K00053,K00826,K01652,K01652,K01652,K01653,K01687,K11258	2.18522e+30	K01652 is present in multiple modules: M00019/M00570,K01653 is present in multiple modules: M00019/M00570,K01687 is present in multiple modules: M00019/M00570,K00053 is present in multiple modules: M00019/M00570,K11258 is present in multiple modules: M00019/M00570,K00826 is present in multiple modules: M00019/M00570/M00036/M00119
M00535	PL1_028	PL1_028	Isoleucine biosynthesis, pyruvate => 2-oxobutanoate	Pathway modules	Amino acid metabolism	Branched-chain amino acid metabolism	K09011 K01703+K01704 K00052	0.666667	FALSE	0.666667	FALSE	NA	No enzymes unique to module	NA	K00052,K01703,K01704	191919201921	K00052 is present in multiple modules: M00535/M00432,K01703 is present in multiple modules: M00535/M00432,K01704 is present in multiple modules: M00535/M00432
M00570	PL1_028	PL1_028	Isoleucine biosynthesis, threonine => 2-oxobutanoate => isoleucine	Pathway modules	Amino acid metabolism	Branched-chain amino acid metabolism	(K17989,K01754) K01652+(K01653,K11258) K00053 K01687 K00826	1	TRUE	1	TRUE	1	K01754	1	K00053,K00826,K01652,K01652,K01652,K01653,K01687,K01754,K11258	2.18522e+34	K01652 is present in multiple modules: M00019/M00570,K01653 is present in multiple modules: M00019/M00570,K01687 is present in multiple modules: M00019/M00570,K00053 is present in multiple modules: M00019/M00570,K11258 is present in multiple modules: M00019/M00570,K00826 is present in multiple modules: M00019/M00570/M00036/M00119
M00432	PL1_028	PL1_028	Leucine biosynthesis, 2-oxoisovalerate => 2-oxoisocaproate	Pathway modules	Amino acid metabolism	Branched-chain amino acid metabolism	K01649 (K01702,K01703+K01704) K00052	1	TRUE	1	TRUE	1	K01649	1	K00052,K01649,K01703,K01704	1919191819201920	K00052 is present in multiple modules: M00535/M00432,K01703 is present in multiple modules: M00535/M00432,K01704 is present in multiple modules: M00535/M00432
M00036	PL1_028	PL1_028	Leucine degradation, leucine => acetoacetate + acetyl-CoA	Pathway modules	Amino acid metabolism	Branched-chain amino acid metabolism	K00826 ((K00166+K00167,K11381)+K09699+K00382) (K00253,K00249) (K01968+K01969) (K05607,K13766) K01640	0.166667	FALSE	0.222222	FALSE	NA	No enzymes unique to module	NA	K00382,K00826	1312210	K00382 is present in multiple modules: M00307/M00009/M00011/M00532/M00621/M00036/M00032,K00826 is present in multiple modules: M00019/M00570/M00036/M00119
M00016	PL1_028	PL1_028	Lysine biosynthesis, succinyl-DAP pathway, aspartate => lysine	Pathway modules	Amino acid metabolism	Lysine metabolism	(K00928,K12524,K12525,K12526) K00133 K01714 K00215 K00674 (K00821,K14267) K01439 K01778 (K01586,K12526)	1	TRUE	1	TRUE	1	K00674,K01439	1,1	K00133,K00133,K00215,K00674,K00821,K00928,K01439,K01586,K01714,K01778,K12524,K12525	1518,1453,1819,264,2467,3,408,2167,403,2166,185,2440	K00133 is present in multiple modules: M00018/M00033/M00017/M00016/M00525/M00526/M00527,K01586 is present in multiple modules: M00016/M00525/M00526/M00527,K01778 is present in multiple modules: M00016/M00525/M00527,K12525 is present in multiple modules: M00018/M00017/M00016/M00526/M00527,K12524 is present in multiple modules: M00018/M00017/M00016/M00526/M00527,K00928 is present in multiple module…
M00525	PL1_028	PL1_028	Lysine biosynthesis, acetyl-DAP pathway, aspartate => lysine	Pathway modules	Amino acid metabolism	Lysine metabolism	K00928 K00133 K01714 K00215 K05822 K00841 K05823 K01778 K01586	0.666667	FALSE	0.666667	FALSE	NA	No enzymes unique to module	NA	K00133,K00133,K00215,K00928,K01586,K01714,K01778	1518,1453,1819,3,2167,403,2166	K00133 is present in multiple modules: M00018/M00033/M00017/M00016/M00525/M00526/M00527,K01586 is present in multiple modules: M00016/M00525/M00526/M00527,K01778 is present in multiple modules: M00016/M00525/M00527,K00928 is present in multiple modules: M00018/M00033/M00017/M00016/M00525/M00526/M00527,K00215 is present in multiple modules: M00016/M00525/M00526/M00527,K01714 is present in multiple…
M00526	PL1_028	PL1_028	Lysine biosynthesis, DAP dehydrogenase pathway, aspartate => lysine	Pathway modules	Amino acid metabolism	Lysine metabolism	(K00928,K12524,K12525,K12526) K00133 K01714 K00215 K03340 (K01586,K12526)	0.833333	TRUE	0.833333	TRUE	NA	No enzymes unique to module	NA	K00133,K00133,K00215,K00928,K01586,K01714,K12524,K12525	1518,1453,1819,3,2167,403,185,2440	K00133 is present in multiple modules: M00018/M00033/M00017/M00016/M00525/M00526/M00527,K01586 is present in multiple modules: M00016/M00525/M00526/M00527,K12525 is present in multiple modules: M00018/M00017/M00016/M00526/M00527,K12524 is present in multiple modules: M00018/M00017/M00016/M00526/M00527,K00928 is present in multiple modules: M00018/M00033/M00017/M00016/M00525/M00526/M00527,K00215 i…
M00527	PL1_028	PL1_028	Lysine biosynthesis, DAP aminotransferase pathway, aspartate => lysine	Pathway modules	Amino acid metabolism	Lysine metabolism	(K00928,K12524,K12525,K12526) K00133 K01714 K00215 K10206 K01778 (K01586,K12526)	0.857143	TRUE	0.857143	TRUE	NA	No enzymes unique to module	NA	K00133,K00133,K00215,K00928,K01586,K01714,K01778,K12524,K12525	1518,1453,1819,3,2167,403,2166,185,2440	K00133 is present in multiple modules: M00018/M00033/M00017/M00016/M00525/M00526/M00527,K01586 is present in multiple modules: M00016/M00525/M00526/M00527,K01778 is present in multiple modules: M00016/M00525/M00527,K12525 is present in multiple modules: M00018/M00017/M00016/M00526/M00527,K12524 is present in multiple modules: M00018/M00017/M00016/M00526/M00527,K00928 is present in multiple module…
M00032	PL1_028	PL1_028	Lysine degradation, lysine => saccharopine => acetoacetyl-CoA	Pathway modules	Amino acid metabolism	Lysine metabolism	K14157 K14085 K00825 (K15791+K00658+K00382) K00252 (K07514,(K07515,K07511) K00022)	0	FALSE	0.111111	FALSE	NA	No enzymes unique to module	NA	K00382,K00658	131599	K00382 is present in multiple modules: M00307/M00009/M00011/M00532/M00621/M00036/M00032,K00658 is present in multiple modules: M00009/M00011/M00032
M00956	PL1_028	PL1_028	Lysine degradation, bacteria, L-lysine => succinate	Pathway modules	Amino acid metabolism	Lysine metabolism	K01582 K09251 K00137 K07250 K00135 K15737 K15736	0.285714	FALSE	0.285714	FALSE	NA	No enzymes unique to module	NA	K00135,K00135,K15736	27211150842	K15736 is present in multiple modules: M00956/M00957,K00135 is present in multiple modules: M00956/M00957/M00027
M00957	PL1_028	PL1_028	Lysine degradation, bacteria, L-lysine => glutarate => succinate/acetyl-CoA	Pathway modules	Amino acid metabolism	Lysine metabolism	K00468 K01506 (K14268,K07250) K00135 ((K15737 K15736),(K01041 K00252 (K01692,K01825,K01782) (K01825,K01782) K00626))	0.2	FALSE	0.444444	FALSE	NA	No enzymes unique to module	NA	K00135,K00135,K00626,K00626,K01692,K01782,K01825,K15736	2.72112e+29	K01692 is present in multiple modules: M00087/M00957/M00878,K00626 is present in multiple modules: M00373/M00375/M00374/M00088/M00957/M00095/M00849,K00135 is present in multiple modules: M00956/M00957/M00027,K01825 is present in multiple modules: M00087/M00957,K15736 is present in multiple modules: M00956/M00957,K01782 is present in multiple modules: M00087/M00957
M00960	PL1_028	PL1_028	Lysine degradation, bacteria, L-lysine => D-lysine => succinate	Pathway modules	Amino acid metabolism	Lysine metabolism	(K25316,K25317) K26064 K13609 K26065 K26061 K26062 K25986 K26063 K15737	0.333333	FALSE	0.333333	FALSE	1	K25317,K26063,K26064	1,1,1	K25317,K26063,K26064	19731184853	None
M00028	PL1_028	PL1_028	Ornithine biosynthesis, glutamate => ornithine	Pathway modules	Amino acid metabolism	Arginine and proline metabolism	(K00618,K00619,K14681,K14682,K00620,K22477,K22478) ((K00930,K22478) K00145,K12659) (K00818,K00821) (K01438,K14677,K00620)	0.75	TRUE	0.8	TRUE	1	K00930,K14682	1,1	K00145,K00821,K00930,K14681,K14682	2.44525e+18	K00145 is present in multiple modules: M00028/M00845,K14681 is present in multiple modules: M00028/M00844/M00029,K00821 is present in multiple modules: M00016/M00028/M00845
M00844	PL1_028	PL1_028	Arginine biosynthesis, ornithine => arginine	Pathway modules	Amino acid metabolism	Arginine and proline metabolism	K00611 K01940 (K01755,K14681)	1	TRUE	1	TRUE	NA	No enzymes unique to module	NA	K00611,K00611,K01755,K01940,K14681	6.71883e+17	K14681 is present in multiple modules: M00028/M00844/M00029,K01755 is present in multiple modules: M00844/M00845/M00029,K00611 is present in multiple modules: M00844/M00029,K01940 is present in multiple modules: M00844/M00845/M00029
M00845	PL1_028	PL1_028	Arginine biosynthesis, glutamate => acetylcitrulline => arginine	Pathway modules	Amino acid metabolism	Arginine and proline metabolism	K22478 K00145 K00821 K09065 K01438 K01940 K01755	0.571429	FALSE	0.571429	FALSE	NA	No enzymes unique to module	NA	K00145,K00821,K01755,K01940	2445246724482440	K00145 is present in multiple modules: M00028/M00845,K01755 is present in multiple modules: M00844/M00845/M00029,K00821 is present in multiple modules: M00016/M00028/M00845,K01940 is present in multiple modules: M00844/M00845/M00029
M00029	PL1_028	PL1_028	Urea cycle	Pathway modules	Amino acid metabolism	Arginine and proline metabolism	K01948 K00611 K01940 (K01755,K14681) K01476	0.6	FALSE	0.6	FALSE	NA	No enzymes unique to module	NA	K00611,K00611,K01755,K01940,K14681	6.71883e+17	K14681 is present in multiple modules: M00028/M00844/M00029,K01755 is present in multiple modules: M00844/M00845/M00029,K00611 is present in multiple modules: M00844/M00029,K01940 is present in multiple modules: M00844/M00845/M00029
M00015	PL1_028	PL1_028	Proline biosynthesis, glutamate => proline	Pathway modules	Amino acid metabolism	Arginine and proline metabolism	((K00931 K00147),K12657) K00286	1	TRUE	1	TRUE	1	K00147,K00931	1,1	K00147,K00286,K00931	3811870380	K00286 is present in multiple modules: M00015/M00972
M00970	PL1_028	PL1_028	Proline degradation, proline => glutamate	Pathway modules	Amino acid metabolism	Arginine and proline metabolism	((K00318 K00294),K13821)	1	TRUE	1	TRUE	1	K13821	1	K13821	3071	None
M00972	PL1_028	PL1_028	Proline metabolism	Pathway modules	Amino acid metabolism	Arginine and proline metabolism	K00819 K00286 K00318	0.333333	FALSE	0.333333	FALSE	NA	No enzymes unique to module	NA	K00286	1870	K00286 is present in multiple modules: M00015/M00972
M00879	PL1_028	PL1_028	Arginine succinyltransferase pathway, arginine => glutamate	Pathway modules	Amino acid metabolism	Arginine and proline metabolism	K00673 K01484 K00840 K06447 K05526	0.6	FALSE	0.6	FALSE	1	K00673,K05526,K06447	1,1,1	K00673,K05526,K06447	24689402469	None
M00135	PL1_028	PL1_028	GABA biosynthesis, eukaryotes, putrescine => GABA	Pathway modules	Amino acid metabolism	Polyamine biosynthesis	K00657 K00274 (K00128,K14085,K00149) --	0.25	FALSE	0.25	FALSE	1	K00657	1	K00657	844	'--' steps are assumed incomplete
M00026	PL1_028	PL1_028	Histidine biosynthesis, PRPP => histidine	Pathway modules	Amino acid metabolism	Histidine metabolism	(K00765-K02502) (K01523 K01496,K11755,K14152) (K01814,K24017) (K02501+K02500,K01663) ((K01693 K00817 (K04486,K05602,K18649)),(K01089 K00817)) (K00013,K14152)	1	TRUE	1	TRUE	1	K00013,K00765,K00817,K01089,K01693,K01814,K02500,K02501,K11755	1,1,1,1,1,1,1,1,1	K00013,K00765,K00817,K01089,K01693,K01814,K02500,K02501,K11755	1.40614e+35	None
M00045	PL1_028	PL1_028	Histidine degradation, histidine => N-formiminoglutamate => glutamate	Pathway modules	Amino acid metabolism	Histidine metabolism	K01745 K01712 K01468 (K01479,K00603,K13990,(K05603 K01458))	1	TRUE	1	TRUE	1	K01468,K01479,K01712,K01745	1,1,1,1	K01468,K01479,K01712,K01745	929928927926	None
M00022	PL1_028	PL1_028	Shikimate pathway, phosphoenolpyruvate + erythrose-4P => chorismate	Pathway modules	Amino acid metabolism	Aromatic amino acid metabolism	(K01626,K03856,K13853) (((K01735,K13829) ((K03785,K03786) K00014,K13832)),K13830) ((K00891,K13829) (K00800,K24018),K13830) K01736	1	TRUE	1	TRUE	1	K00014,K00800,K00891,K01626,K01735,K01736,K03786,K03856	1,1,1,3,1,1,1,1	K00014,K00800,K00891,K01626,K01626,K01626,K01735,K01736,K03786,K03856	2.18966e+35	None
M00023	PL1_028	PL1_028	Tryptophan biosynthesis, chorismate => tryptophan	Pathway modules	Amino acid metabolism	Aromatic amino acid metabolism	(((K01657+K01658,K13503,K13501,K01656) K00766),K13497) (((K01817,K24017) (K01656,K01609)),K13498,K13501) (K01695+(K01696,K06001),K01694)	1	TRUE	1	TRUE	1	K00766,K01657,K01658,K01695,K01696,K13498	1,1,2,1,1,1	K00766,K01657,K01658,K01658,K01695,K01696,K13498	7.44746e+21	None
M00024	PL1_028	PL1_028	Phenylalanine biosynthesis, chorismate => phenylpyruvate => phenylalanine	Pathway modules	Amino acid metabolism	Aromatic amino acid metabolism	((K01850,K04092,K14187,K04093,K04516,K06208,K06209) (K01713,K04518,K05359),K14170) (K00832,K00838)	0.5	FALSE	0.5	FALSE	NA	No enzymes unique to module	NA	K14170,K14187	262260	K14170 is present in multiple modules: M00024/M00025/M00040,K14187 is present in multiple modules: M00024/M00025
M00025	PL1_028	PL1_028	Tyrosine biosynthesis, chorismate => HPP => tyrosine	Pathway modules	Amino acid metabolism	Aromatic amino acid metabolism	(((K01850,K04092,K14170,K04093,K04516,K06208,K06209) (K04517,K00211)),K14187) (K00832,K00838)	0.5	FALSE	0.5	FALSE	NA	No enzymes unique to module	NA	K14170,K14187	262260	K14170 is present in multiple modules: M00024/M00025/M00040,K14187 is present in multiple modules: M00024/M00025
M00040	PL1_028	PL1_028	Tyrosine biosynthesis, chorismate => arogenate => tyrosine	Pathway modules	Amino acid metabolism	Aromatic amino acid metabolism	(K01850,K04092,K14170) (K00832,K15849) (K00220,K24018,K15227)	0.333333	FALSE	0.333333	FALSE	NA	No enzymes unique to module	NA	K14170	262	K14170 is present in multiple modules: M00024/M00025/M00040
M00044	PL1_028	PL1_028	Tyrosine degradation, tyrosine => homogentisate	Pathway modules	Amino acid metabolism	Aromatic amino acid metabolism	(K00815,K00838,K00832,K03334) K00457 K00451 K01800 (K01555,K16171)	0.8	TRUE	0.8	TRUE	1	K00451,K00457,K01800,K16171	1,1,1,1	K00451,K00457,K01800,K16171	2056260020582050	None
M00533	PL1_028	PL1_028	Homoprotocatechuate degradation, homoprotocatechuate => 2-oxohept-3-enedioate	Pathway modules	Amino acid metabolism	Aromatic amino acid metabolism	K00455 K00151 K01826 K05921	0.25	FALSE	0.25	FALSE	1	K01826	1	K01826	2423	None
M00027	PL1_028	PL1_028	GABA (gamma-Aminobutyrate) shunt	Pathway modules	Amino acid metabolism	Other amino acid metabolism	K01580 (K13524,K07250,K00823,K16871) (K00135,K00139,K17761)	0.333333	FALSE	0.333333	FALSE	NA	No enzymes unique to module	NA	K00135,K00135	27211150	K00135 is present in multiple modules: M00956/M00957/M00027
M00118	PL1_028	PL1_028	Glutathione biosynthesis, glutamate => glutathione	Pathway modules	Amino acid metabolism	Other amino acid metabolism	(K11204+K11205,K01919) (K21456,K01920)	1	TRUE	1	TRUE	1	K01919,K01920	1,1	K01919,K01920	2431865	None
M00079	PL1_028	PL1_028	Keratan sulfate degradation	Pathway modules	Glycan metabolism	Glycosaminoglycan metabolism	#REF!	0.2	FALSE	0.2	FALSE	1	K12373	2	K12373,K12373	21121274	'--' steps are assumed incomplete
M00060	PL1_028	PL1_028	KDO2-lipid A biosynthesis, Raetz pathway, LpxL-LpxM type	Pathway modules	Glycan metabolism	Lipopolysaccharide metabolism	K00677 K02535 K02536 (K03269,K09949) K00748 K00912 K02527 K02517 K02560	1	TRUE	1	TRUE	1	K02560	1	K00677,K00748,K00912,K02517,K02527,K02535,K02536,K02560,K03269	3.20321e+31	K03269 is present in multiple modules: M00060/M00866,K02517 is present in multiple modules: M00060/M00866,K02527 is present in multiple modules: M00060/M00866,K00677 is present in multiple modules: M00060/M00866,K02535 is present in multiple modules: M00060/M00866,K02536 is present in multiple modules: M00060/M00866,K00912 is present in multiple modules: M00060/M00866,K00748 is present in multipl…
M00866	PL1_028	PL1_028	KDO2-lipid A biosynthesis, Raetz pathway, non-LpxL-LpxM type	Pathway modules	Glycan metabolism	Lipopolysaccharide metabolism	K00677 (K02535,K16363) K02536 (K03269,K09949) K00748 K00912 K02527 K02517 K09778	0.888889	TRUE	0.888889	TRUE	NA	No enzymes unique to module	NA	K00677,K00748,K00912,K02517,K02527,K02535,K02536,K03269	3.20321e+27	K03269 is present in multiple modules: M00060/M00866,K02517 is present in multiple modules: M00060/M00866,K02527 is present in multiple modules: M00060/M00866,K00677 is present in multiple modules: M00060/M00866,K02535 is present in multiple modules: M00060/M00866,K02536 is present in multiple modules: M00060/M00866,K00912 is present in multiple modules: M00060/M00866,K00748 is present in multipl…
M00867	PL1_028	PL1_028	KDO2-lipid A modification pathway	Pathway modules	Glycan metabolism	Lipopolysaccharide metabolism	K12977 K03760 K23082+K23083 K23159 K09953	0.4	FALSE	0.4	FALSE	1	K03760,K09953	1,1	K03760,K09953	26662984	None
M00063	PL1_028	PL1_028	CMP-KDO biosynthesis	Pathway modules	Glycan metabolism	Lipopolysaccharide metabolism	K06041 K01627 K03270 K00979	1	TRUE	1	TRUE	1	K00979,K01627,K03270,K06041	1,1,1,1	K00979,K01627,K03270,K06041	1085,441,43,44	None
M00064	PL1_028	PL1_028	ADP-L-glycero-D-manno-heptose biosynthesis	Pathway modules	Glycan metabolism	Lipopolysaccharide metabolism	K03271 (K03272,K21344) K03273 (K03272,K21345) K03274	1	TRUE	1	TRUE	1	K03271,K03272,K03273,K03274	2,1,1,1	K03271,K03271,K03272,K03273,K03274	346,92,1895,334,2406	None
M00923	PL1_028	PL1_028	UDP-L-FucNAm biosynthesis	Pathway modules	Glycan metabolism	Lipopolysaccharide metabolism	K15894 K19068 K24258 K24259	0.25	FALSE	0.25	FALSE	1	K15894	1	K15894	1418	None
M00127	PL1_028	PL1_028	Thiamine biosynthesis, prokaryotes, AIR (+ DXP/tyrosine) => TMP/TPP	Pathway modules	Metabolism of cofactors and vitamins	Cofactor and vitamin metabolism	K03148+K03154 K03151 K03150 K03149 K03147 ((K00941 K00788),K14153,K21219) K00946	0.857143	TRUE	0.9375	TRUE	1	K03150	1	K00788,K00941,K00946,K03147,K03149,K03150,K03151,K03154	2.26025e+30	K00941 is present in multiple modules: M00127/M00895/M00896/M00899,K03154 is present in multiple modules: M00127/M00895,K00788 is present in multiple modules: M00127/M00895/M00896/M00899,K03151 is present in multiple modules: M00127/M00895,K03149 is present in multiple modules: M00127/M00895,K03147 is present in multiple modules: M00127/M00895/M00896/M00897,K00946 is present in multiple modules: …
M00895	PL1_028	PL1_028	Thiamine biosynthesis, prokaryotes, AIR (+ DXP/glycine) => TMP/TPP	Pathway modules	Metabolism of cofactors and vitamins	Cofactor and vitamin metabolism	K03148+K03154 K03151 K03153 K03149 K10810 K03147 K00941 K00788 K00946	0.666667	FALSE	0.722222	FALSE	NA	No enzymes unique to module	NA	K00788,K00941,K00946,K03147,K03149,K03151,K03154	2.26025e+26	K00941 is present in multiple modules: M00127/M00895/M00896/M00899,K03154 is present in multiple modules: M00127/M00895,K00788 is present in multiple modules: M00127/M00895/M00896/M00899,K03151 is present in multiple modules: M00127/M00895,K03149 is present in multiple modules: M00127/M00895,K03147 is present in multiple modules: M00127/M00895/M00896/M00897,K00946 is present in multiple modules: …
M00896	PL1_028	PL1_028	Thiamine biosynthesis, archaea, AIR (+ NAD+) => TMP/TPP	Pathway modules	Metabolism of cofactors and vitamins	Cofactor and vitamin metabolism	K22699 K03147 (K00941 (K00788,K21220),K21219) K00946	0.75	TRUE	0.8	TRUE	NA	No enzymes unique to module	NA	K00788,K00941,K00946,K03147	2260253616072250	K00941 is present in multiple modules: M00127/M00895/M00896/M00899,K03147 is present in multiple modules: M00127/M00895/M00896/M00897,K00946 is present in multiple modules: M00127/M00895/M00896,K00788 is present in multiple modules: M00127/M00895/M00896/M00899
M00897	PL1_028	PL1_028	Thiamine biosynthesis, plants, AIR (+ NAD+) => TMP/thiamine/TPP	Pathway modules	Metabolism of cofactors and vitamins	Cofactor and vitamin metabolism	K03146 K03147 K14153 K22911 K00949	0.2	FALSE	0.2	FALSE	NA	No enzymes unique to module	NA	K03147	2259	K03147 is present in multiple modules: M00127/M00895/M00896/M00897
M00899	PL1_028	PL1_028	Thiamine salvage pathway, HMP/HET => TMP	Pathway modules	Metabolism of cofactors and vitamins	Cofactor and vitamin metabolism	K00878 ((K00941 K00788),K14153,K21219)	0.5	FALSE	0.666667	FALSE	NA	No enzymes unique to module	NA	K00788,K00941	22602536	K00941 is present in multiple modules: M00127/M00895/M00896/M00899,K00788 is present in multiple modules: M00127/M00895/M00896/M00899
M00125	PL1_028	PL1_028	Riboflavin biosynthesis, plants and bacteria, GTP => riboflavin/FMN/FAD	Pathway modules	Metabolism of cofactors and vitamins	Cofactor and vitamin metabolism	(K01497,K14652) (K01498 K00082,K11752) (K22912,K20860,K20861,K20862,K21063,K21064) (K02858,K14652) K00794 K00793 (K20884 K22949,K11753)	1	TRUE	1	TRUE	1	K11752,K11753,K20862,K21064	1,1,1,2	K00793,K00793,K00794,K01497,K11752,K11753,K14652,K20862,K21064,K21064	2.62916e+37	K14652 is present in multiple modules: M00125/M00840,K01497 is present in multiple modules: M00125/M00911,K00794 is present in multiple modules: M00125/M00911,K00793 is present in multiple modules: M00125/M00911
M00911	PL1_028	PL1_028	Riboflavin biosynthesis, fungi, GTP => riboflavin/FMN/FAD	Pathway modules	Metabolism of cofactors and vitamins	Cofactor and vitamin metabolism	K01497 K14654 K14655 -- K02858 K00794 K00793 K00861 K00953	0.333333	FALSE	0.333333	FALSE	NA	No enzymes unique to module	NA	K00793,K00793,K00794,K01497	262916121609902	K01497 is present in multiple modules: M00125/M00911,K00794 is present in multiple modules: M00125/M00911,K00793 is present in multiple modules: M00125/M00911,'--' steps are assumed incomplete
M00124	PL1_028	PL1_028	Pyridoxal-P biosynthesis, erythrose-4P => pyridoxal-P	Pathway modules	Metabolism of cofactors and vitamins	Cofactor and vitamin metabolism	K03472 K03473 K00831 K00097 K03474 K00275	1	TRUE	1	TRUE	1	K00097,K00275,K03472,K03473,K03474	1,1,1,1,1	K00097,K00275,K00831,K03472,K03473,K03474	1.93331e+21	K00831 is present in multiple modules: M00020/M00124
M00115	PL1_028	PL1_028	NAD biosynthesis, aspartate => quinolinate => NAD	Pathway modules	Metabolism of cofactors and vitamins	Cofactor and vitamin metabolism	(K00278,K06989) K03517 K00767 (K00969,K06210) (K01916,K01950)	0.8	TRUE	0.8	TRUE	1	K00278,K03517	1,1	K00278,K00767,K01916,K03517	20412228241371	K01916 is present in multiple modules: M00115/M00912,K00767 is present in multiple modules: M00115/M00912
M00912	PL1_028	PL1_028	NAD biosynthesis, tryptophan => quinolinate => NAD	Pathway modules	Metabolism of cofactors and vitamins	Cofactor and vitamin metabolism	(K00453,K00463) (K01432,K14263,K07130) K00486 K01556 K00452 K00767 (K00969,K06210) (K01916,K01950)	0.25	FALSE	0.25	FALSE	NA	No enzymes unique to module	NA	K00767,K01916	1222824	K01916 is present in multiple modules: M00115/M00912,K00767 is present in multiple modules: M00115/M00912
M00119	PL1_028	PL1_028	Pantothenate biosynthesis, valine/L-aspartate => pantothenate	Pathway modules	Metabolism of cofactors and vitamins	Cofactor and vitamin metabolism	K00826 K00606 K00077 K01579 (K01918,K13799)	0.8	TRUE	0.8	TRUE	NA	No enzymes unique to module	NA	K00077,K00606,K00826,K01918	3581582210159	K00826 is present in multiple modules: M00019/M00570/M00036/M00119,K00606 is present in multiple modules: M00119/M00913/M00914,K01918 is present in multiple modules: M00119/M00913,K00077 is present in multiple modules: M00119/M00913/M00914
M00913	PL1_028	PL1_028	Pantothenate biosynthesis, 2-oxoisovalerate/spermine => pantothenate	Pathway modules	Metabolism of cofactors and vitamins	Cofactor and vitamin metabolism	K00606 K00077 K13367 K00128 K01918	0.6	FALSE	0.6	FALSE	NA	No enzymes unique to module	NA	K00077,K00606,K01918	358158159	K00606 is present in multiple modules: M00119/M00913/M00914,K01918 is present in multiple modules: M00119/M00913,K00077 is present in multiple modules: M00119/M00913/M00914
M00120	PL1_028	PL1_028	Coenzyme A biosynthesis, pantothenate => CoA	Pathway modules	Metabolism of cofactors and vitamins	Cofactor and vitamin metabolism	(K00867,K03525,K01947,K09680) ((K01922,K21977) K01598,K13038) (K02318,(K00954,K02201) K00859)	1	TRUE	1	TRUE	1	K00859,K00867,K00954	1,1,1	K00859,K00867,K00954,K13038	116210623952389	K13038 is present in multiple modules: M00120/M00914
M00914	PL1_028	PL1_028	Coenzyme A biosynthesis, archaea, 2-oxoisovalerate => 4-phosphopantoate => CoA	Pathway modules	Metabolism of cofactors and vitamins	Cofactor and vitamin metabolism	K00606 K00077 K06982 K09722 K13038 K02201 K09735	0.428571	FALSE	0.428571	FALSE	NA	No enzymes unique to module	NA	K00077,K00606,K13038	3581582389	K13038 is present in multiple modules: M00120/M00914,K00606 is present in multiple modules: M00119/M00913/M00914,K00077 is present in multiple modules: M00119/M00913/M00914
M00572	PL1_028	PL1_028	Pimeloyl-ACP biosynthesis, BioC-BioH pathway, malonyl-ACP => pimeloyl-ACP	Pathway modules	Metabolism of cofactors and vitamins	Cofactor and vitamin metabolism	K02169 (K00647,K09458) K00059 K02372 K00208 (K02170,K09789,K19560,K19561)	1	TRUE	1	TRUE	1	K02169,K02170	1,1	K00059,K00059,K00059,K00059,K00208,K00647,K02169,K02170,K02372,K09458	2.8326e+37	K09458 is present in multiple modules: M00083/M00873/M00874/M00572,K02372 is present in multiple modules: M00083/M00572,K00059 is present in multiple modules: M00083/M00874/M00572,K00208 is present in multiple modules: M00083/M00572,K00647 is present in multiple modules: M00083/M00572
M00123	PL1_028	PL1_028	Biotin biosynthesis, pimeloyl-ACP/CoA => biotin	Pathway modules	Metabolism of cofactors and vitamins	Cofactor and vitamin metabolism	K00652 ((K00833,K19563) K01935,K19562) K01012	1	TRUE	1	TRUE	NA	No enzymes unique to module	NA	K00652,K00833,K01012,K01935	1159116111601150	K01012 is present in multiple modules: M00123/M00950/M00573/M00577,K00652 is present in multiple modules: M00123/M00950/M00573/M00577,K00833 is present in multiple modules: M00123/M00577,K01935 is present in multiple modules: M00123/M00950/M00573/M00577
M00950	PL1_028	PL1_028	Biotin biosynthesis, BioU pathway, pimeloyl-ACP/CoA => biotin	Pathway modules	Metabolism of cofactors and vitamins	Cofactor and vitamin metabolism	K00652 K25570 K01935 K01012	0.75	TRUE	0.75	TRUE	NA	No enzymes unique to module	NA	K00652,K01012,K01935	115911601157	K01012 is present in multiple modules: M00123/M00950/M00573/M00577,K00652 is present in multiple modules: M00123/M00950/M00573/M00577,K01935 is present in multiple modules: M00123/M00950/M00573/M00577
M00573	PL1_028	PL1_028	Biotin biosynthesis, BioI pathway, long-chain-acyl-ACP => pimeloyl-ACP => biotin	Pathway modules	Metabolism of cofactors and vitamins	Cofactor and vitamin metabolism	K16593 K00652 K19563 K01935 K01012	0.6	FALSE	0.6	FALSE	NA	No enzymes unique to module	NA	K00652,K01012,K01935	115911601157	K01012 is present in multiple modules: M00123/M00950/M00573/M00577,K00652 is present in multiple modules: M00123/M00950/M00573/M00577,K01935 is present in multiple modules: M00123/M00950/M00573/M00577
M00577	PL1_028	PL1_028	Biotin biosynthesis, BioW pathway, pimelate => pimeloyl-CoA => biotin	Pathway modules	Metabolism of cofactors and vitamins	Cofactor and vitamin metabolism	K01906 K00652 (K00833,K19563) K01935 K01012	0.8	TRUE	0.8	TRUE	NA	No enzymes unique to module	NA	K00652,K00833,K01012,K01935	1159116111601150	K01012 is present in multiple modules: M00123/M00950/M00573/M00577,K00652 is present in multiple modules: M00123/M00950/M00573/M00577,K00833 is present in multiple modules: M00123/M00577,K01935 is present in multiple modules: M00123/M00950/M00573/M00577
M00881	PL1_028	PL1_028	Lipoic acid biosynthesis, plants and bacteria, octanoyl-ACP => dihydrolipoyl-E2/H	Pathway modules	Metabolism of cofactors and vitamins	Cofactor and vitamin metabolism	K03801 K03644	1	TRUE	1	TRUE	1	K03801	1	K03644,K03801	382383	K03644 is present in multiple modules: M00881/M00882/M00883/M00884
M00882	PL1_028	PL1_028	Lipoic acid biosynthesis, eukaryotes, octanoyl-ACP => dihydrolipoyl-H	Pathway modules	Metabolism of cofactors and vitamins	Cofactor and vitamin metabolism	K23735 K03644	0.5	FALSE	0.5	FALSE	NA	No enzymes unique to module	NA	K03644	382	K03644 is present in multiple modules: M00881/M00882/M00883/M00884
M00883	PL1_028	PL1_028	Lipoic acid biosynthesis, animals and bacteria, octanoyl-ACP => dihydrolipoyl-H => dihydrolipoyl-E2	Pathway modules	Metabolism of cofactors and vitamins	Cofactor and vitamin metabolism	(K23735,K23734) K03644 (K10105,K16869)	0.666667	FALSE	0.666667	FALSE	1	K16869	1	K03644,K16869	3822967	K03644 is present in multiple modules: M00881/M00882/M00883/M00884
M00884	PL1_028	PL1_028	Lipoic acid biosynthesis, octanoyl-CoA => dihydrolipoyl-E2	Pathway modules	Metabolism of cofactors and vitamins	Cofactor and vitamin metabolism	K23750 K03644	0.5	FALSE	0.5	FALSE	NA	No enzymes unique to module	NA	K03644	382	K03644 is present in multiple modules: M00881/M00882/M00883/M00884
M00126	PL1_028	PL1_028	Tetrahydrofolate biosynthesis, GTP => THF	Pathway modules	Metabolism of cofactors and vitamins	Cofactor and vitamin metabolism	(K01495,K09007,K22391) (K01077,K01113,(K08310,K19965)) ((K13939,(K13940,K01633 K00950) K00796),(K01633 K13941)) (K11754,K20457) (K00287,K13998)	1	TRUE	1	TRUE	1	K00796,K00950,K08310	1,2,1	K00287,K00796,K00950,K00950,K01495,K01633,K08310,K11754	1937,1810,157,26,1175,27,847,1514	K01495 is present in multiple modules: M00126/M00841/M00842/M00843,K01633 is present in multiple modules: M00126/M00840,K11754 is present in multiple modules: M00126/M00841,K00287 is present in multiple modules: M00126/M00840
M00840	PL1_028	PL1_028	Tetrahydrofolate biosynthesis, mediated by ribA and trpF, GTP => THF	Pathway modules	Metabolism of cofactors and vitamins	Cofactor and vitamin metabolism	K14652 K22100 -- K01633 K13941 K22099 K00287	0.428571	FALSE	0.428571	FALSE	NA	No enzymes unique to module	NA	K00287,K01633,K14652	1937,27,1611	K14652 is present in multiple modules: M00125/M00840,K01633 is present in multiple modules: M00126/M00840,'--' steps are assumed incomplete,K00287 is present in multiple modules: M00126/M00840
M00841	PL1_028	PL1_028	Tetrahydrofolate biosynthesis, mediated by PTPS, GTP => THF	Pathway modules	Metabolism of cofactors and vitamins	Cofactor and vitamin metabolism	K01495 K22101 K13941 K11754 K13998	0.4	FALSE	0.4	FALSE	NA	No enzymes unique to module	NA	K01495,K11754	11751514	K01495 is present in multiple modules: M00126/M00841/M00842/M00843,K11754 is present in multiple modules: M00126/M00841
M00842	PL1_028	PL1_028	Tetrahydrobiopterin biosynthesis, GTP => BH4	Pathway modules	Metabolism of cofactors and vitamins	Cofactor and vitamin metabolism	K01495 K01737 K00072	0.666667	FALSE	0.666667	FALSE	NA	No enzymes unique to module	NA	K01495,K01737	11751170	K01495 is present in multiple modules: M00126/M00841/M00842/M00843,K01737 is present in multiple modules: M00842/M00843
M00843	PL1_028	PL1_028	L-threo-Tetrahydrobiopterin biosynthesis, GTP => L-threo-BH4	Pathway modules	Metabolism of cofactors and vitamins	Cofactor and vitamin metabolism	K01495 K01737 K17745	0.666667	FALSE	0.666667	FALSE	NA	No enzymes unique to module	NA	K01495,K01737	11751170	K01495 is present in multiple modules: M00126/M00841/M00842/M00843,K01737 is present in multiple modules: M00842/M00843
M00140	PL1_028	PL1_028	C1-unit interconversion, prokaryotes	Pathway modules	Metabolism of cofactors and vitamins	Cofactor and vitamin metabolism	K00600 (K01491,(K00300 K01500)) K01938	1	TRUE	1	TRUE	NA	No enzymes unique to module	NA	K00600,K00600,K01491,K01938	267016151507914	K01491 is present in multiple modules: M00377/M00140/M00618,K01938 is present in multiple modules: M00377/M00140/M00618,K00600 is present in multiple modules: M00532/M00346/M00140/M00141
M00141	PL1_028	PL1_028	C1-unit interconversion, eukaryotes	Pathway modules	Metabolism of cofactors and vitamins	Cofactor and vitamin metabolism	K00600 (K00288,(K13403 K13402))	0.5	FALSE	0.5	FALSE	NA	No enzymes unique to module	NA	K00600,K00600	26701615	K00600 is present in multiple modules: M00532/M00346/M00140/M00141
M00846	PL1_028	PL1_028	Siroheme biosynthesis, glutamyl-tRNA => siroheme	Pathway modules	Metabolism of cofactors and vitamins	Cofactor and vitamin metabolism	K02492 K01845 K01698 K01749 (K01719,K13542,K13543) (K02302,(K00589,K02303,K02496,K13542,K13543)+(K02304,(K24866+K03794)))	1	TRUE	1	TRUE	1	K02496	1	K01698,K01719,K01749,K01845,K02302,K02303,K02492,K02496,K24866	2.27922e+33	K01698 is present in multiple modules: M00846/M00868/M00121/M00926,K02303 is present in multiple modules: M00846/M00924/M00925,K24866 is present in multiple modules: M00846/M00924,K02492 is present in multiple modules: M00846/M00121/M00926,K01749 is present in multiple modules: M00846/M00868/M00121/M00926,K01719 is present in multiple modules: M00846/M00868/M00121/M00926,K02302 is present in mult…
M00868	PL1_028	PL1_028	Heme biosynthesis, animals and fungi, glycine => heme	Pathway modules	Metabolism of cofactors and vitamins	Cofactor and vitamin metabolism	K00643 K01698 K01749 K01719 K01599 K00228 K00231 K01772	0.75	TRUE	0.75	TRUE	NA	No enzymes unique to module	NA	K00228,K01599,K01599,K01698,K01719,K01749,K01772	2.19021e+26	K01698 is present in multiple modules: M00846/M00868/M00121/M00926,K00228 is present in multiple modules: M00868/M00121,K01719 is present in multiple modules: M00846/M00868/M00121/M00926,K01599 is present in multiple modules: M00868/M00121/M00926,K01749 is present in multiple modules: M00846/M00868/M00121/M00926,K01772 is present in multiple modules: M00868/M00121/M00926
M00121	PL1_028	PL1_028	Heme biosynthesis, plants and bacteria, glutamate => heme	Pathway modules	Metabolism of cofactors and vitamins	Cofactor and vitamin metabolism	K01885 K02492 K01845 K01698 K01749 (K01719,K13542,K13543) K01599 (K00228,K02495) (K00230,K00231,K08973) K01772	1	TRUE	1	TRUE	1	K00230,K01885,K02495	1,1,2	K00228,K00230,K01599,K01599,K01698,K01719,K01749,K01772,K01845,K01885,K02492,K02495,K02495	2.19023e+47	K01698 is present in multiple modules: M00846/M00868/M00121/M00926,K00228 is present in multiple modules: M00868/M00121,K01719 is present in multiple modules: M00846/M00868/M00121/M00926,K02492 is present in multiple modules: M00846/M00121/M00926,K01599 is present in multiple modules: M00868/M00121/M00926,K01749 is present in multiple modules: M00846/M00868/M00121/M00926,K01772 is present in mult…
M00926	PL1_028	PL1_028	Heme biosynthesis, bacteria, glutamyl-tRNA => coproporphyrin III => heme	Pathway modules	Metabolism of cofactors and vitamins	Cofactor and vitamin metabolism	K02492 K01845 K01698 K01749 (K01719,K13542) K01599 K00231 K01772 K00435	0.777778	TRUE	0.777778	TRUE	NA	No enzymes unique to module	NA	K01599,K01599,K01698,K01719,K01749,K01772,K01845,K02492	2.09221e+28	K01698 is present in multiple modules: M00846/M00868/M00121/M00926,K01719 is present in multiple modules: M00846/M00868/M00121/M00926,K02492 is present in multiple modules: M00846/M00121/M00926,K01599 is present in multiple modules: M00868/M00121/M00926,K01749 is present in multiple modules: M00846/M00868/M00121/M00926,K01772 is present in multiple modules: M00868/M00121/M00926,K01845 is present …
M00924	PL1_028	PL1_028	Cobalamin biosynthesis, anaerobic, uroporphyrinogen III => sirohydrochlorin => cobyrinate a,c-diamide	Pathway modules	Metabolism of cofactors and vitamins	Cofactor and vitamin metabolism	(K02302,(K02303,K13542) (K02304,K24866)) (K02190,K03795,K22011) K03394 (K05934,K13541,K21479) K05936 (K02189,K13541) K02188 K05895 (K02191 K03399,K00595) K06042 K02224	0.0909091	FALSE	0.166667	FALSE	NA	No enzymes unique to module	NA	K02302,K02303,K24866	196619661966	K24866 is present in multiple modules: M00846/M00924,K02303 is present in multiple modules: M00846/M00924/M00925,K02302 is present in multiple modules: M00846/M00924
M00925	PL1_028	PL1_028	Cobalamin biosynthesis, aerobic, uroporphyrinogen III => precorrin 2 => cobyrinate a,c-diamide	Pathway modules	Metabolism of cofactors and vitamins	Cofactor and vitamin metabolism	(K02303,K13542) (K03394,K13540) K02229 (K05934,K13540,K13541) K05936 K02228 K05895 K00595 K06042 K02224 K02230+K09882+K09883	0.0909091	FALSE	0.0909091	FALSE	NA	No enzymes unique to module	NA	K02303	1966	K02303 is present in multiple modules: M00846/M00924/M00925
M00122	PL1_028	PL1_028	Cobalamin biosynthesis, cobyrinate a,c-diamide => cobalamin	Pathway modules	Metabolism of cofactors and vitamins	Cofactor and vitamin metabolism	(K00798,K19221) K02232 (K02225,K02227) K02231 K00768 (K02226,K22316) K02233	0.285714	FALSE	0.285714	FALSE	1	K02227,K19221	1,1	K02227,K19221	174648	None
M00117	PL1_028	PL1_028	Ubiquinone biosynthesis, prokaryotes, chorismate (+ polyprenyl-PP) => ubiquinol	Pathway modules	Metabolism of cofactors and vitamins	Cofactor and vitamin metabolism	(K03181,K18240) K03179 (K03182+K03186) K18800 K00568 K03185 K03183 (K03184,K06134) K00568	1	TRUE	1	TRUE	1	K00568,K03179,K03181,K03182,K03184,K03185,K18800	1,1,1,1,1,1,1	K00568,K03179,K03181,K03182,K03183,K03184,K03185,K03186,K18800	6.60233e+31	K03186 is present in multiple modules: M00117/M00849,K03183 is present in multiple modules: M00117/M00116
M00116	PL1_028	PL1_028	Menaquinone biosynthesis, chorismate (+ polyprenyl-PP) => menaquinol	Pathway modules	Metabolism of cofactors and vitamins	Cofactor and vitamin metabolism	K02552 K02551 K08680 K02549 K01911 K01661 K19222 K02548 K03183	1	TRUE	1	TRUE	1	K02548	1	K01661,K01911,K02548,K02549,K02551,K02552,K03183,K08680,K19222	1.49115e+35	K08680 is present in multiple modules: M00116/M00932,K01661 is present in multiple modules: M00116/M00932,K19222 is present in multiple modules: M00116/M00932,K03183 is present in multiple modules: M00117/M00116,K02549 is present in multiple modules: M00116/M00932,K02552 is present in multiple modules: M00116/M00932,K01911 is present in multiple modules: M00116/M00932,K02551 is present in multipl…
M00932	PL1_028	PL1_028	Phylloquinone biosynthesis, chorismate (+ phytyl-PP) => phylloquinol	Pathway modules	Metabolism of cofactors and vitamins	Cofactor and vitamin metabolism	(K02552 K02551 K08680 K02549,K14759) (K01911,K14760) K01661 (K19222,K12073) K23094 K17872 K23095	0.571429	FALSE	0.7	FALSE	NA	No enzymes unique to module	NA	K01661,K01911,K02549,K02551,K02552,K08680,K19222	1.49115e+27	K08680 is present in multiple modules: M00116/M00932,K01661 is present in multiple modules: M00116/M00932,K19222 is present in multiple modules: M00116/M00932,K02549 is present in multiple modules: M00116/M00932,K02552 is present in multiple modules: M00116/M00932,K01911 is present in multiple modules: M00116/M00932,K02551 is present in multiple modules: M00116/M00932
M00095	PL1_028	PL1_028	C5 isoprenoid biosynthesis, mevalonate pathway	Pathway modules	Biosynthesis of terpenoids and polyketides	Terpenoid backbone biosynthesis	K00626 K01641 K00021 K00869 (K00938,K13273) K01597 K01823	0.285714	FALSE	0.285714	FALSE	NA	No enzymes unique to module	NA	K00626,K00626,K01823	28222521886	K00626 is present in multiple modules: M00373/M00375/M00374/M00088/M00957/M00095/M00849,K01823 is present in multiple modules: M00095/M00849/M00096/M00364/M00365/M00366/M00367
M00849	PL1_028	PL1_028	C5 isoprenoid biosynthesis, mevalonate pathway, archaea	Pathway modules	Biosynthesis of terpenoids and polyketides	Terpenoid backbone biosynthesis	K00626 K01641 (K00021,K00054) ((K00869 (K17942,(K25517+K09128 K25518+K03186))),(K18689 K18690 K22813)) K06981 K01823	0.333333	FALSE	0.3125	FALSE	NA	No enzymes unique to module	NA	K00626,K00626,K01823,K03186	282225218861948	K00626 is present in multiple modules: M00373/M00375/M00374/M00088/M00957/M00095/M00849,K01823 is present in multiple modules: M00095/M00849/M00096/M00364/M00365/M00366/M00367,K03186 is present in multiple modules: M00117/M00849
M00096	PL1_028	PL1_028	C5 isoprenoid biosynthesis, non-mevalonate pathway	Pathway modules	Biosynthesis of terpenoids and polyketides	Terpenoid backbone biosynthesis	K01662 K00099 (K00991,K12506) K00919 (K01770,K12506) K03526 K03527 K01823	1	TRUE	1	TRUE	1	K00099,K00919,K00991,K01662,K01770,K03526,K03527	1,1,1,1,1,1,1	K00099,K00919,K00991,K01662,K01770,K01823,K03526,K03527	3.14434e+26	K01823 is present in multiple modules: M00095/M00849/M00096/M00364/M00365/M00366/M00367
M00364	PL1_028	PL1_028	C10-C20 isoprenoid biosynthesis, bacteria	Pathway modules	Biosynthesis of terpenoids and polyketides	Terpenoid backbone biosynthesis	K01823 (K00795,K13789,K13787)	1	TRUE	1	TRUE	1	K00795	1	K00795,K01823	3521886	K01823 is present in multiple modules: M00095/M00849/M00096/M00364/M00365/M00366/M00367
M00365	PL1_028	PL1_028	C10-C20 isoprenoid biosynthesis, archaea	Pathway modules	Biosynthesis of terpenoids and polyketides	Terpenoid backbone biosynthesis	K01823 K13787	0.5	FALSE	0.5	FALSE	NA	No enzymes unique to module	NA	K01823	1886	K01823 is present in multiple modules: M00095/M00849/M00096/M00364/M00365/M00366/M00367
M00366	PL1_028	PL1_028	C10-C20 isoprenoid biosynthesis, plants	Pathway modules	Biosynthesis of terpenoids and polyketides	Terpenoid backbone biosynthesis	K01823 K14066 K00787 K13789	0.25	FALSE	0.25	FALSE	NA	No enzymes unique to module	NA	K01823	1886	K01823 is present in multiple modules: M00095/M00849/M00096/M00364/M00365/M00366/M00367
M00367	PL1_028	PL1_028	C10-C20 isoprenoid biosynthesis, non-plant eukaryotes	Pathway modules	Biosynthesis of terpenoids and polyketides	Terpenoid backbone biosynthesis	K01823 K00787 K00804	0.333333	FALSE	0.333333	FALSE	NA	No enzymes unique to module	NA	K01823	1886	K01823 is present in multiple modules: M00095/M00849/M00096/M00364/M00365/M00366/M00367
M00793	PL1_028	PL1_028	dTDP-L-rhamnose biosynthesis	Pathway modules	Biosynthesis of terpenoids and polyketides	Polyketide sugar unit biosynthesis	K00973 K01710 (K01790 K00067,K23987)	0.666667	FALSE	0.666667	FALSE	1	K00973,K01710	1,1	K00973,K01710	13161317	None
M00039	PL1_028	PL1_028	Monolignol biosynthesis, phenylalanine/tyrosine => monolignol	Pathway modules	Biosynthesis of other secondary metabolites	Biosynthesis of phytochemical compounds	(K10775,K13064) K00487 K01904 K13065 K09754 K00588 K09753 K09755 K13066 (K00083,K22395)	0.1	FALSE	0.1	FALSE	1	K00588	1	K00588	826	None
M00953	PL1_028	PL1_028	Mugineic acid biosynthesis, methionine => 3-epihydroxymugineic acid	Pathway modules	Biosynthesis of other secondary metabolites	Biosynthesis of phytochemical compounds	K00789 K05953 K14271 K22374 K18054	0.2	FALSE	0.2	FALSE	NA	No enzymes unique to module	NA	K00789	1862	K00789 is present in multiple modules: M00609/M00034/M00035/M00368/M00953
M00848	PL1_028	PL1_028	Aurachin biosynthesis, anthranilate => aurachin A	Pathway modules	Biosynthesis of other secondary metabolites	Biosynthesis of other antibiotics	K09460 K02078+K14245+K14246+K22798 K22799 K22800 K21272 K21271 K22801 K22802	0	FALSE	0.03125	FALSE	1	K02078	1	K02078	1256	No KOfam profile for K14246,No KOfam profile for K22802,No KOfam profile for K09460,No KOfam profile for K14245,No KOfam profile for K22801,No KOfam profile for K22800,No KOfam profile for K21271,No KOfam profile for K22798,No KOfam profile for K21272,No KOfam profile for K22799
M00876	PL1_028	PL1_028	Staphyloferrin A biosynthesis, L-ornithine => staphyloferrin A	Pathway modules	Biosynthesis of other secondary metabolites	Biosynthesis of other bacterial compounds	K21898 K23446 K23447	0.333333	FALSE	0.333333	FALSE	1	K21898	1	K21898	1751	None
M00878	PL1_028	PL1_028	Phenylacetate degradation, phenylaxetate => acetyl-CoA/succinyl-CoA	Pathway modules	Xenobiotics biodegradation	Aromatics degradation	K01912 K02609+K02610+K02611+K02612+K02613 K15866 K02618 K02615 K01692 K00074	0.142857	FALSE	0.142857	FALSE	NA	No enzymes unique to module	NA	K01692	1491	K01692 is present in multiple modules: M00087/M00957/M00878
M00575	PL1_028	PL1_028	Pertussis pathogenicity signature, T1SS	Signature modules	Gene set	Pathogenicity	K22944 K11004 K07389 K11003 K12340	0.2	FALSE	0.2	FALSE	NA	No enzymes unique to module	NA	K12340,K12340	18941782	K12340 is present in multiple modules: M00575/M00696/M00697
M00651	PL1_028	PL1_028	Vancomycin resistance, D-Ala-D-Lac type	Signature modules	Gene set	Drug resistance	(K18345 K18344 K07260 K18346),(K18351 K18352 K18354 K18353) (K18347 K15739 K08641)	0	FALSE	0.142857	FALSE	1	K07260	1	K07260	407	None
M00725	PL1_028	PL1_028	Cationic antimicrobial peptide (CAMP) resistance, dltABCD operon	Signature modules	Gene set	Drug resistance	K19077 K19078 K03367+K03739+K14188+K03740	0	FALSE	0.0833333	FALSE	1	K03367	1	K03367	2361	None
M00744	PL1_028	PL1_028	Cationic antimicrobial peptide (CAMP) resistance, protease PgtE	Signature modules	Gene set	Drug resistance	K07637 K07660 K08477	0.666667	FALSE	0.666667	FALSE	1	K07637,K07660	1,1	K07637,K07660	11461145	None
M00718	PL1_028	PL1_028	Multidrug resistance, efflux pump MexAB-OprM	Signature modules	Gene set	Drug resistance	K18131 K03585+K18138+K18139	0	FALSE	0.333333	FALSE	1	K03585,K18138	3,3	K03585,K03585,K03585,K18138,K18138,K18138	5.16218e+19	None
M00769	PL1_028	PL1_028	Multidrug resistance, efflux pump MexPQ-OpmE	Signature modules	Gene set	Drug resistance	K18304 K19591 K19595+K19594+K19593	0.333333	FALSE	0.333333	FALSE	1	K19591	1	K19591	454	None
M00696	PL1_028	PL1_028	Multidrug resistance, efflux pump AcrEF-TolC	Signature modules	Gene set	Drug resistance	K18140 K18141+K18142+K12340	0	FALSE	0.166667	FALSE	NA	No enzymes unique to module	NA	K12340,K12340	18941782	K12340 is present in multiple modules: M00575/M00696/M00697
M00697	PL1_028	PL1_028	Multidrug resistance, efflux pump MdtEF-TolC	Signature modules	Gene set	Drug resistance	K07690 K18898+K18899+K12340	0	FALSE	0.166667	FALSE	NA	No enzymes unique to module	NA	K12340,K12340	18941782	K12340 is present in multiple modules: M00575/M00696/M00697
M00664	PL1_028	PL1_028	Nodulation	Signature modules	Gene set	Symbiosis	K14658 K14659 K14666 K14657	0.25	FALSE	0.25	FALSE	1	K14657	1	K14657	2267	None
M00611	PL1_028	PL1_028	Oxygenic photosynthesis in plants and cyanobacteria	Signature modules	Module set	Metabolic capacity	(M00161,M00163) M00165	0.5	FALSE	0.409091	FALSE	NA	No enzymes unique to module	NA	K00134,K00134,K00615,K00855,K00927,K01624,K01807,K02446,K03841	1.4681e+34	K03841 is present in multiple modules: M00003/M00165/M00167/M00344/M00611/M00612,K01807 is present in multiple modules: M00004/M00007/M00580/M00165/M00167/M00611/M00612,K00855 is present in multiple modules: M00165/M00166/M00611/M00612,K00134 is present in multiple modules: M00001/M00002/M00003/M00308/M00552/M00165/M00166/M00611/M00612,K00927 is present in multiple modules: M00001/M00002/M00003/M…
M00612	PL1_028	PL1_028	Anoxygenic photosynthesis in purple bacteria	Signature modules	Module set	Metabolic capacity	M00597 M00165	0.5	FALSE	0.409091	FALSE	NA	No enzymes unique to module	NA	K00134,K00134,K00615,K00855,K00927,K01624,K01807,K02446,K03841	1.4681e+34	K03841 is present in multiple modules: M00003/M00165/M00167/M00344/M00611/M00612,K01807 is present in multiple modules: M00004/M00007/M00580/M00165/M00167/M00611/M00612,K00855 is present in multiple modules: M00165/M00166/M00611/M00612,K00134 is present in multiple modules: M00001/M00002/M00003/M00308/M00552/M00165/M00166/M00611/M00612,K00927 is present in multiple modules: M00001/M00002/M00003/M…
M00613	PL1_028	PL1_028	Anoxygenic photosynthesis in green nonsulfur bacteria	Signature modules	Module set	Metabolic capacity	M00597 M00376	0	FALSE	0.115385	FALSE	NA	No enzymes unique to module	NA	K00239,K00240,K00240,K00241,K00242,K00244,K00245,K00246,K00247,K01676,K01679,K01961,K01962,K01963,K02160	5.96597e+54	K01962 is present in multiple modules: M00376/M00082/M00613,K01676 is present in multiple modules: M00009/M00011/M00173/M00613/M00614,K00241 is present in multiple modules: M00009/M00011/M00173/M00376/M00374/M00149/M00613/M00614,K01963 is present in multiple modules: M00376/M00082/M00613,K00242 is present in multiple modules: M00009/M00011/M00173/M00149/M00613/M00614,K00247 is present in multiple…
M00614	PL1_028	PL1_028	Anoxygenic photosynthesis in green sulfur bacteria	Signature modules	Module set	Metabolic capacity	M00598 M00173	0	FALSE	0.272727	FALSE	NA	No enzymes unique to module	NA	K00031,K00239,K00240,K00240,K00241,K00242,K00244,K00245,K00246,K00247,K01595,K01676,K01679,K01681,K01682,K01902,K01903	1.4246e+60	K01903 is present in multiple modules: M00009/M00011/M00173/M00374/M00620/M00614,K01676 is present in multiple modules: M00009/M00011/M00173/M00613/M00614,K00241 is present in multiple modules: M00009/M00011/M00173/M00376/M00374/M00149/M00613/M00614,K01902 is present in multiple modules: M00009/M00011/M00173/M00374/M00620/M00614,K00242 is present in multiple modules: M00009/M00011/M00173/M00149/M…
M00617	PL1_028	PL1_028	Methanogen	Signature modules	Module set	Metabolic capacity	M00567,M00357,M00356,M00563	0	FALSE	0.2	FALSE	NA	No enzymes unique to module	NA	K00925,K00925,K00925,K01895,K13788	4.79268e+17	K13788 is present in multiple modules: M00579/M00617/M00618,K01895 is present in multiple modules: M00357/M00617,K00925 is present in multiple modules: M00579/M00357/M00617/M00618
M00618	PL1_028	PL1_028	Acetogen	Signature modules	Module set	Metabolic capacity	M00377 M00579	0.5	FALSE	0.714286	FALSE	NA	No enzymes unique to module	NA	K00297,K00925,K00925,K00925,K01491,K01938,K13788	2.44148e+24	K13788 is present in multiple modules: M00579/M00617/M00618,K00297 is present in multiple modules: M00377/M00618,K01491 is present in multiple modules: M00377/M00140/M00618,K00925 is present in multiple modules: M00579/M00357/M00617/M00618,K01938 is present in multiple modules: M00377/M00140/M00618
M00616	PL1_028	PL1_028	Sulfate-sulfur assimilation	Signature modules	Module set	Metabolic capacity	(K02048,K23163)+K02046+K02047+K02045 M00176	1	TRUE	1	TRUE	1	K02045,K02046,K02047,K02048	1,1,1,1	K00380,K00381,K00390,K00860,K00956,K00957,K02045,K02046,K02047,K02048	1.9762e+39	K00381 is present in multiple modules: M00176/M00616,K00380 is present in multiple modules: M00176/M00616,K00957 is present in multiple modules: M00176/M00616,K00860 is present in multiple modules: M00176/M00616,K00390 is present in multiple modules: M00176/M00616,K00956 is present in multiple modules: M00176/M00616
M00001	PR5	PR5	Glycolysis (Embden-Meyerhof pathway), glucose => pyruvate	Pathway modules	Carbohydrate metabolism	Central carbohydrate metabolism	(K00844,K12407,K00845,K25026,K00886,K08074,K00918) (K01810,K06859,K13810,K15916) (K00850,K16370,K21071,K00918) (K01623,K01624,K11645,K16305,K16306) K01803 ((K00134,K00150) K00927,K11389) (K01834,K15633,K15634,K15635) K01689 (K00873,K12406)	1	TRUE	1	TRUE	NA	No enzymes unique to module	NA	K00134,K00134,K00850,K00873,K00873,K00886,K00927,K01624,K01689,K01803,K01810,K15633	1209,2375,2215,60,286,1423,1760,1759,1613,2209,1093,2220	K00886 is present in multiple modules: M00001/M00549,K15633 is present in multiple modules: M00001/M00002/M00003,K01803 is present in multiple modules: M00001/M00002/M00003,K01810 is present in multiple modules: M00001/M00004/M00892/M00909,K00850 is present in multiple modules: M00001/M00345,K01689 is present in multiple modules: M00001/M00002/M00003/M00346,K00134 is present in multiple modules: …
M00002	PR5	PR5	Glycolysis, core module involving three-carbon compounds	Pathway modules	Carbohydrate metabolism	Central carbohydrate metabolism	K01803 ((K00134,K00150) K00927,K11389) (K01834,K15633,K15634,K15635) K01689 (K00873,K12406)	1	TRUE	1	TRUE	NA	No enzymes unique to module	NA	K00134,K00134,K00873,K00873,K00927,K01689,K01803,K15633	1209,2375,60,286,1760,1613,2209,2220	K15633 is present in multiple modules: M00001/M00002/M00003,K01803 is present in multiple modules: M00001/M00002/M00003,K01689 is present in multiple modules: M00001/M00002/M00003/M00346,K00134 is present in multiple modules: M00001/M00002/M00003/M00308/M00552/M00165/M00166/M00611/M00612,K00927 is present in multiple modules: M00001/M00002/M00003/M00308/M00552/M00165/M00166/M00611/M00612,K00873 i…
M00003	PR5	PR5	Gluconeogenesis, oxaloacetate => fructose-6P	Pathway modules	Carbohydrate metabolism	Central carbohydrate metabolism	(K01596,K01610) K01689 (K01834,K15633,K15634,K15635) K00927 (K00134,K00150) K01803 ((K01623,K01624,K11645) (K03841,K02446,K11532,K01086,K04041),K01622)	1	TRUE	1	TRUE	NA	No enzymes unique to module	NA	K00134,K00134,K00927,K01610,K01624,K01689,K01803,K02446,K03841,K15633	1209,2375,1760,1295,1759,1613,2209,2204,17,2220	K03841 is present in multiple modules: M00003/M00165/M00167/M00344/M00611/M00612,K15633 is present in multiple modules: M00001/M00002/M00003,K01803 is present in multiple modules: M00001/M00002/M00003,K01689 is present in multiple modules: M00001/M00002/M00003/M00346,K01610 is present in multiple modules: M00003/M00170,K00134 is present in multiple modules: M00001/M00002/M00003/M00308/M00552/M001…
M00307	PR5	PR5	Pyruvate oxidation, pyruvate => acetyl-CoA	Pathway modules	Carbohydrate metabolism	Central carbohydrate metabolism	((K00163,K00161+K00162)+K00627+K00382-K13997),K00169+K00170+K00171+(K00172,K00189),K03737	1	TRUE	1	TRUE	1	K00163,K00627	1,1	K00163,K00382,K00627	214216215	K00382 is present in multiple modules: M00307/M00009/M00011/M00532/M00621/M00036/M00032
M00009	PR5	PR5	Citrate cycle (TCA cycle, Krebs cycle)	Pathway modules	Carbohydrate metabolism	Central carbohydrate metabolism	(K01647,K05942) (K01681,K01682) (K00031,K00030) ((K00164+K00658,K01616)+K00382,K00174+K00175-K00177-K00176) (K01902+K01903,K01899+K01900,K18118) (K00234+K00235+K00236+(K00237,K25801),K00239+K00240+K00241-(K00242,K18859,K18860),K00244+K00245+K00246-K00247) (K01676,K01679,K01677+K01678) (K00026,K00025,K00024,K00116)	0.875	TRUE	0.875	TRUE	NA	No enzymes unique to module	NA	K00031,K00164,K00239,K00240,K00240,K00241,K00242,K00244,K00245,K00246,K00247,K00382,K00658,K01647,K01676,K01679,K01681,K01682,K01902,K01903	2.97441e+66	K00244 is present in multiple modules: M00009/M00011/M00173/M00150/M00613/M00614,K01903 is present in multiple modules: M00009/M00011/M00173/M00374/M00620/M00614,K00241 is present in multiple modules: M00009/M00011/M00173/M00376/M00374/M00149/M00613/M00614,K00240 is present in multiple modules: M00009/M00011/M00173/M00376/M00374/M00149/M00613/M00614,K01682 is present in multiple modules: M00009/M…
M00010	PR5	PR5	Citrate cycle, first carbon oxidation, oxaloacetate => 2-oxoglutarate	Pathway modules	Carbohydrate metabolism	Central carbohydrate metabolism	(K01647,K05942) (K01681,K01682) (K00031,K00030)	1	TRUE	1	TRUE	NA	No enzymes unique to module	NA	K00031,K01647,K01681,K01682	29744191667218	K01647 is present in multiple modules: M00009/M00010/M00012/M00740,K01682 is present in multiple modules: M00009/M00010/M00012/M00173/M00614,K01681 is present in multiple modules: M00009/M00010/M00012/M00740/M00173/M00614,K00031 is present in multiple modules: M00009/M00010/M00740/M00173/M00614
M00011	PR5	PR5	Citrate cycle, second carbon oxidation, 2-oxoglutarate => oxaloacetate	Pathway modules	Carbohydrate metabolism	Central carbohydrate metabolism	((K00164+K00658,K01616)+K00382,K00174+K00175-K00177-K00176) (K01902+K01903,K01899+K01900,K18118) (K00234+K00235+K00236+(K00237,K25801),K00239+K00240+K00241-(K00242,K18859,K18860),K00244+K00245+K00246-K00247) (K01676,K01679,K01677+K01678) (K00026,K00025,K00024,K00116)	0.8	TRUE	0.8	TRUE	NA	No enzymes unique to module	NA	K00164,K00239,K00240,K00240,K00241,K00242,K00244,K00245,K00246,K00247,K00382,K00658,K01676,K01679,K01902,K01903	4.14416e+52	K01903 is present in multiple modules: M00009/M00011/M00173/M00374/M00620/M00614,K01676 is present in multiple modules: M00009/M00011/M00173/M00613/M00614,K00241 is present in multiple modules: M00009/M00011/M00173/M00376/M00374/M00149/M00613/M00614,K01902 is present in multiple modules: M00009/M00011/M00173/M00374/M00620/M00614,K00242 is present in multiple modules: M00009/M00011/M00173/M00149/M…
M00004	PR5	PR5	Pentose phosphate pathway (Pentose phosphate cycle)	Pathway modules	Carbohydrate metabolism	Central carbohydrate metabolism	(K13937,((K00036,K19243) (K01057,K07404))) K00033 K01783 (K01807,K01808) K00615 ((K00616 (K01810,K06859,K15916)),K13810)	1	TRUE	1	TRUE	NA	No enzymes unique to module	NA	K00033,K00036,K00615,K00616,K01057,K01783,K01807,K01810	4.54452e+28	K00616 is present in multiple modules: M00004/M00007,K01057 is present in multiple modules: M00004/M00006/M00008,K01807 is present in multiple modules: M00004/M00007/M00580/M00165/M00167/M00611/M00612,K01810 is present in multiple modules: M00001/M00004/M00892/M00909,K00036 is present in multiple modules: M00004/M00006/M00008,K00033 is present in multiple modules: M00004/M00006,K01783 is present …
M00006	PR5	PR5	Pentose phosphate pathway, oxidative phase, glucose 6P => ribulose 5P	Pathway modules	Carbohydrate metabolism	Central carbohydrate metabolism	(K13937,((K00036,K19243) (K01057,K07404))) K00033	1	TRUE	1	TRUE	NA	No enzymes unique to module	NA	K00033,K00036,K01057	454452453	K01057 is present in multiple modules: M00004/M00006/M00008,K00033 is present in multiple modules: M00004/M00006,K00036 is present in multiple modules: M00004/M00006/M00008
M00007	PR5	PR5	Pentose phosphate pathway, non-oxidative phase, fructose 6P => ribose 5P	Pathway modules	Carbohydrate metabolism	Central carbohydrate metabolism	K00615 (K00616,K13810) K01783 (K01807,K01808)	1	TRUE	1	TRUE	NA	No enzymes unique to module	NA	K00615,K00616,K01783,K01807	2534253321661640	K00615 is present in multiple modules: M00004/M00007/M00165/M00167/M00611/M00612,K00616 is present in multiple modules: M00004/M00007,K01783 is present in multiple modules: M00004/M00007,K01807 is present in multiple modules: M00004/M00007/M00580/M00165/M00167/M00611/M00612
M00580	PR5	PR5	Pentose phosphate pathway, archaea, fructose 6P => ribose 5P	Pathway modules	Carbohydrate metabolism	Central carbohydrate metabolism	(K08094 (K08093,K13812),K13831) K01807	0.5	FALSE	0.5	FALSE	NA	No enzymes unique to module	NA	K01807	1644	K01807 is present in multiple modules: M00004/M00007/M00580/M00165/M00167/M00611/M00612
M00005	PR5	PR5	PRPP biosynthesis, ribose 5P => PRPP	Pathway modules	Carbohydrate metabolism	Central carbohydrate metabolism	K00948	1	TRUE	1	TRUE	1	K00948	1	K00948	1476	None
M00008	PR5	PR5	Entner-Doudoroff pathway, glucose-6P => glyceraldehyde-3P + pyruvate	Pathway modules	Carbohydrate metabolism	Central carbohydrate metabolism	K00036 (K01057,K07404) K01690 K01625	1	TRUE	1	TRUE	1	K01690	1	K00036,K01057,K01625,K01690	45245315001503	K01625 is present in multiple modules: M00008/M00308/M00631/M00061,K01057 is present in multiple modules: M00004/M00006/M00008,K00036 is present in multiple modules: M00004/M00006/M00008
M00308	PR5	PR5	Semi-phosphorylative Entner-Doudoroff pathway, gluconate => glycerate-3P	Pathway modules	Carbohydrate metabolism	Central carbohydrate metabolism	K05308 K00874 K01625 (K00134 K00927,K00131,K18978)	0.5	FALSE	0.6	FALSE	NA	No enzymes unique to module	NA	K00134,K00134,K00927,K01625	1209237517601500	K01625 is present in multiple modules: M00008/M00308/M00631/M00061,K00134 is present in multiple modules: M00001/M00002/M00003/M00308/M00552/M00165/M00166/M00611/M00612,K00927 is present in multiple modules: M00001/M00002/M00003/M00308/M00552/M00165/M00166/M00611/M00612
M00014	PR5	PR5	Glucuronate pathway (uronate pathway)	Pathway modules	Carbohydrate metabolism	Other carbohydrate metabolism	K00012 ((K12447 K16190),(K00699 (K01195,K14756))) K00002 K13247 -- K03331 (K05351,K00008) K00854	0.125	FALSE	0.111111	FALSE	NA	No enzymes unique to module	NA	K00012	2946	K00012 is present in multiple modules: M00014/M00129,'--' steps are assumed incomplete
M00631	PR5	PR5	D-Galacturonate degradation (bacteria), D-galacturonate => pyruvate + D-glyceraldehyde 3P	Pathway modules	Carbohydrate metabolism	Other carbohydrate metabolism	K01812 K00041 (K01685,K16849+K16850) K00874 (K01625,K17463)	0.2	FALSE	0.2	FALSE	NA	No enzymes unique to module	NA	K01625	1500	K01625 is present in multiple modules: M00008/M00308/M00631/M00061
M00061	PR5	PR5	D-Glucuronate degradation, D-glucuronate => pyruvate + D-glyceraldehyde 3P	Pathway modules	Carbohydrate metabolism	Other carbohydrate metabolism	K01812 K00040 (K01686,K08323) K00874 (K01625,K17463)	0.2	FALSE	0.2	FALSE	NA	No enzymes unique to module	NA	K01625	1500	K01625 is present in multiple modules: M00008/M00308/M00631/M00061
M00632	PR5	PR5	Galactose degradation, Leloir pathway, galactose => alpha-D-glucose-1P	Pathway modules	Carbohydrate metabolism	Other carbohydrate metabolism	K01785 K00849 K00965 K01784	0.25	FALSE	0.25	FALSE	1	K01784	1	K01784	2935	None
M00552	PR5	PR5	D-galactonate degradation, De Ley-Doudoroff pathway, D-galactonate => glycerate-3P	Pathway modules	Carbohydrate metabolism	Other carbohydrate metabolism	K01684 K00883 K01631 K00134 K00927	0.4	FALSE	0.4	FALSE	NA	No enzymes unique to module	NA	K00134,K00134,K00927	120923751760	K00134 is present in multiple modules: M00001/M00002/M00003/M00308/M00552/M00165/M00166/M00611/M00612,K00927 is present in multiple modules: M00001/M00002/M00003/M00308/M00552/M00165/M00166/M00611/M00612
M00129	PR5	PR5	Ascorbate biosynthesis, animals, glucose-1P => ascorbate	Pathway modules	Carbohydrate metabolism	Other carbohydrate metabolism	K00963 K00012 K00699 K01195 K00002 K01053 K00103	0.285714	FALSE	0.285714	FALSE	NA	No enzymes unique to module	NA	K00012,K00963,K00963	29461001675	K00963 is present in multiple modules: M00129/M00854/M00549,K00012 is present in multiple modules: M00014/M00129
M00854	PR5	PR5	Glycogen biosynthesis, glucose-1P => glycogen/starch	Pathway modules	Carbohydrate metabolism	Other carbohydrate metabolism	(K00963 (K00693+K00750,K16150,K16153,K13679,K20812)),(K00975 (K00703,K13679,K20812)) (K00700,K16149)	0.5	FALSE	0.666667	FALSE	NA	No enzymes unique to module	NA	K00700,K00963,K00963	31021001675	K00963 is present in multiple modules: M00129/M00854/M00549,K00700 is present in multiple modules: M00854/M00565
M00855	PR5	PR5	Glycogen degradation, glycogen => glucose-6P	Pathway modules	Carbohydrate metabolism	Other carbohydrate metabolism	(K00688,K16153) (K01196,((K00705,K22451) (K02438,K01200))) (K15779,K01835,K15778)	1	TRUE	1	TRUE	1	K00688,K00705,K01200	1,1,1	K00688,K00705,K01200,K01835	310431033106423	K01835 is present in multiple modules: M00855/M00549
M00565	PR5	PR5	Trehalose biosynthesis, D-glucose 1P => trehalose	Pathway modules	Carbohydrate metabolism	Other carbohydrate metabolism	K00975 K00703 (K00700,K16149) K01214 K06044 K01236	0.333333	FALSE	0.333333	FALSE	1	K01214	1	K00700,K01214	31023097	K00700 is present in multiple modules: M00854/M00565
M00549	PR5	PR5	Nucleotide sugar biosynthesis, glucose => UDP-glucose	Pathway modules	Carbohydrate metabolism	Other carbohydrate metabolism	(K00844,K00845,K25026,K12407,K00886) (K01835,K15779,K15778) (K00963,K12447)	1	TRUE	1	TRUE	NA	No enzymes unique to module	NA	K00886,K00963,K00963,K01835	14231001675423	K00963 is present in multiple modules: M00129/M00854/M00549,K00886 is present in multiple modules: M00001/M00549,K01835 is present in multiple modules: M00855/M00549
M00892	PR5	PR5	UDP-N-acetyl-D-glucosamine biosynthesis, eukaryotes, glucose => UDP-GlcNAc	Pathway modules	Carbohydrate metabolism	Other carbohydrate metabolism	(K00844,K12407,K00845) K01810 K00820 K00621 K01836 K00972	0.333333	FALSE	0.333333	FALSE	NA	No enzymes unique to module	NA	K00820,K01810	19191093	K00820 is present in multiple modules: M00892/M00909,K01810 is present in multiple modules: M00001/M00004/M00892/M00909
M00909	PR5	PR5	UDP-N-acetyl-D-glucosamine biosynthesis, prokaryotes, glucose => UDP-GlcNAc	Pathway modules	Carbohydrate metabolism	Other carbohydrate metabolism	(K00845,K25026) (K01810,K13810,K15916) K00820 K03431 K04042	0.8	TRUE	0.8	TRUE	1	K03431,K04042	1,1	K00820,K01810,K03431,K04042	1919109317121920	K00820 is present in multiple modules: M00892/M00909,K01810 is present in multiple modules: M00001/M00004/M00892/M00909
M00012	PR5	PR5	Glyoxylate cycle	Pathway modules	Carbohydrate metabolism	Other carbohydrate metabolism	K01647 (K01681,K01682) K01637 (K01638,K19282) (K00026,K00025,K00024)	0.8	TRUE	0.8	TRUE	1	K01637,K01638	1,1	K01637,K01638,K01647,K01681,K01682	1.13711e+17	K01647 is present in multiple modules: M00009/M00010/M00012/M00740,K01682 is present in multiple modules: M00009/M00010/M00012/M00173/M00614,K01681 is present in multiple modules: M00009/M00010/M00012/M00740/M00173/M00614
M00373	PR5	PR5	Ethylmalonyl pathway	Pathway modules	Carbohydrate metabolism	Other carbohydrate metabolism	K00626 K00023 K17865 K14446 K14447 K14448 K14449 K08691 K14451 K01965+K01966 K05606 K01847	0.25	FALSE	0.25	FALSE	1	K00023,K17865	1,1	K00023,K00626,K00626,K17865	2442244120242500	K00626 is present in multiple modules: M00373/M00375/M00374/M00088/M00957/M00095/M00849
M00740	PR5	PR5	Methylaspartate cycle	Pathway modules	Carbohydrate metabolism	Other carbohydrate metabolism	K01647 K01681 K00031 K00261 K19268+K01846 K04835 K19280 K14449 K19281 K19282 K00024	0.272727	FALSE	0.272727	FALSE	NA	No enzymes unique to module	NA	K00031,K01647,K01681	29744191667	K01647 is present in multiple modules: M00009/M00010/M00012/M00740,K01681 is present in multiple modules: M00009/M00010/M00012/M00740/M00173/M00614,K00031 is present in multiple modules: M00009/M00010/M00740/M00173/M00614
M00532	PR5	PR5	Photorespiration	Pathway modules	Carbohydrate metabolism	Other carbohydrate metabolism	(K01601-K01602) K19269 K11517 K03781 K14272 K00600 K00830 (K15893,K15919) K15918 K00281+K00605+K00382+K02437	0.3	FALSE	0.3	FALSE	1	K02437	2	K00281,K00382,K00600,K00600,K00605,K00830,K02437,K02437	1519,216,2796,1521,1524,97,1638,1520	K00600 is present in multiple modules: M00532/M00346/M00140/M00141,K00281 is present in multiple modules: M00532/M00621,K00605 is present in multiple modules: M00532/M00621,K00382 is present in multiple modules: M00307/M00009/M00011/M00532/M00621/M00036/M00032,K00830 is present in multiple modules: M00532/M00346
M00968	PR5	PR5	Pentose bisphosphate pathway (nucleoside degradation), archaea, nucleoside/NMP => 3-PGA/glycerone phosphate	Pathway modules	Carbohydrate metabolism	Other carbohydrate metabolism	(((K00757,K26211,K26212) (K21056,K26208)),K18931) K18237 (K01601,(K26210 K01636))	0	FALSE	0.25	FALSE	1	K00757	2	K00757,K00757	1339950	None
M00131	PR5	PR5	Inositol phosphate metabolism, Ins(1,3,4,5)P4 => Ins(1,3,4)P3 => myo-inositol	Pathway modules	Carbohydrate metabolism	Other carbohydrate metabolism	K01106 K01107 K01109 K01092	0.25	FALSE	0.25	FALSE	1	K01092	1	K01092	1144	None
M00165	PR5	PR5	Reductive pentose phosphate cycle (Calvin cycle)	Pathway modules	Energy metabolism	Carbon fixation	K00855 (K01601-K01602) K00927 (K05298,K00150,K00134) (K01623,K01624) (K03841,K02446,K11532,K01086) K00615 (K01623,K01624) (K01100,K11532,K01086) K00615 (K01807,K01808)	0.818182	TRUE	0.818182	TRUE	NA	No enzymes unique to module	NA	K00134,K00134,K00615,K00855,K00927,K01624,K01807,K02446,K03841	1209,2375,2534,2155,1760,1759,1644,2204,17	K03841 is present in multiple modules: M00003/M00165/M00167/M00344/M00611/M00612,K01807 is present in multiple modules: M00004/M00007/M00580/M00165/M00167/M00611/M00612,K00855 is present in multiple modules: M00165/M00166/M00611/M00612,K00134 is present in multiple modules: M00001/M00002/M00003/M00308/M00552/M00165/M00166/M00611/M00612,K00927 is present in multiple modules: M00001/M00002/M00003/M…
M00166	PR5	PR5	Reductive pentose phosphate cycle, ribulose-5P => glyceraldehyde-3P	Pathway modules	Energy metabolism	Carbon fixation	K00855 (K01601-K01602) K00927 (K05298,K00150,K00134)	0.75	TRUE	0.75	TRUE	NA	No enzymes unique to module	NA	K00134,K00134,K00855,K00927	1209237521551760	K00134 is present in multiple modules: M00001/M00002/M00003/M00308/M00552/M00165/M00166/M00611/M00612,K00927 is present in multiple modules: M00001/M00002/M00003/M00308/M00552/M00165/M00166/M00611/M00612,K00855 is present in multiple modules: M00165/M00166/M00611/M00612
M00167	PR5	PR5	Reductive pentose phosphate cycle, glyceraldehyde-3P => ribulose-5P	Pathway modules	Energy metabolism	Carbon fixation	(K01623,K01624) (K03841,K02446,K11532,K01086) K00615 (K01623,K01624) (K01100,K11532,K01086) K00615 (K01807,K01808)	0.857143	TRUE	0.857143	TRUE	NA	No enzymes unique to module	NA	K00615,K01624,K01807,K02446,K03841	2534,1759,1644,2204,17	K03841 is present in multiple modules: M00003/M00165/M00167/M00344/M00611/M00612,K01807 is present in multiple modules: M00004/M00007/M00580/M00165/M00167/M00611/M00612,K02446 is present in multiple modules: M00003/M00165/M00167/M00611/M00612,K00615 is present in multiple modules: M00004/M00007/M00165/M00167/M00611/M00612,K01624 is present in multiple modules: M00001/M00003/M00165/M00167/M00345/M…
M00168	PR5	PR5	CAM (Crassulacean acid metabolism), dark	Pathway modules	Energy metabolism	Carbon fixation	K01595 (K00025,K00026,K00024)	0.5	FALSE	0.5	FALSE	NA	No enzymes unique to module	NA	K01595	2187	K01595 is present in multiple modules: M00168/M00172/M00171/M00170/M00173/M00374/M00346/M00614
M00169	PR5	PR5	CAM (Crassulacean acid metabolism), light	Pathway modules	Energy metabolism	Carbon fixation	K00029 K01006	0.5	FALSE	0.5	FALSE	NA	No enzymes unique to module	NA	K00029,K00029	23842194	K00029 is present in multiple modules: M00169/M00172
M00172	PR5	PR5	C4-dicarboxylic acid cycle, NADP - malic enzyme type	Pathway modules	Energy metabolism	Carbon fixation	K01595 K00051 K00029 K01006	0.5	FALSE	0.5	FALSE	NA	No enzymes unique to module	NA	K00029,K00029,K01595	238421942187	K00029 is present in multiple modules: M00169/M00172,K01595 is present in multiple modules: M00168/M00172/M00171/M00170/M00173/M00374/M00346/M00614
M00171	PR5	PR5	C4-dicarboxylic acid cycle, NAD - malic enzyme type	Pathway modules	Energy metabolism	Carbon fixation	K01595 K14454 K14455 (K00025,K00026) K00028 (K00814,K14272) K01006	0.142857	FALSE	0.142857	FALSE	NA	No enzymes unique to module	NA	K01595	2187	K01595 is present in multiple modules: M00168/M00172/M00171/M00170/M00173/M00374/M00346/M00614
M00170	PR5	PR5	C4-dicarboxylic acid cycle, phosphoenolpyruvate carboxykinase type	Pathway modules	Energy metabolism	Carbon fixation	K01595 K14454 K14455 K01610	0.5	FALSE	0.5	FALSE	NA	No enzymes unique to module	NA	K01595,K01610	21871295	K01610 is present in multiple modules: M00003/M00170,K01595 is present in multiple modules: M00168/M00172/M00171/M00170/M00173/M00374/M00346/M00614
M00173	PR5	PR5	Reductive citrate cycle (Arnon-Buchanan cycle)	Pathway modules	Energy metabolism	Carbon fixation	(K00169+K00170+K00171+K00172,K03737) ((K01007,K01006) K01595,K01959+K01960,K01958) K00024 (K01676,K01679,K01677+K01678) (K00239+K00240-K00241-K00242,K00244+K00245-K00246-K00247,K18556+K18557+K18558+K18559+K18560) (K01902+K01903) (K00174+K00175-K00177-K00176) K00031 (K01681,K01682) (K15230+K15231,K15232+K15233 K15234)	0.5	FALSE	0.545455	FALSE	NA	No enzymes unique to module	NA	K00031,K00239,K00240,K00240,K00241,K00242,K00244,K00245,K00246,K00247,K01595,K01676,K01679,K01681,K01682,K01902,K01903	2.97442e+58	K01903 is present in multiple modules: M00009/M00011/M00173/M00374/M00620/M00614,K01676 is present in multiple modules: M00009/M00011/M00173/M00613/M00614,K00241 is present in multiple modules: M00009/M00011/M00173/M00376/M00374/M00149/M00613/M00614,K01902 is present in multiple modules: M00009/M00011/M00173/M00374/M00620/M00614,K00242 is present in multiple modules: M00009/M00011/M00173/M00149/M…
M00376	PR5	PR5	3-Hydroxypropionate bi-cycle	Pathway modules	Energy metabolism	Carbon fixation	(K02160+K01961+K01962+K01963) K14468 K14469 K15052 K05606 (K01847,K01848+K01849) (K14471+K14472) (K00239+K00240+K00241) K01679 K08691 K14449 K14470 K09709	0.230769	FALSE	0.230769	FALSE	NA	No enzymes unique to module	NA	K00239,K00240,K00240,K00241,K01679,K01961,K01962,K01963,K02160	4.16415e+31	K01962 is present in multiple modules: M00376/M00082/M00613,K01963 is present in multiple modules: M00376/M00082/M00613,K00241 is present in multiple modules: M00009/M00011/M00173/M00376/M00374/M00149/M00613/M00614,K00239 is present in multiple modules: M00009/M00011/M00173/M00376/M00374/M00149/M00613/M00614,K00240 is present in multiple modules: M00009/M00011/M00173/M00376/M00374/M00149/M00613/M…
M00375	PR5	PR5	Hydroxypropionate-hydroxybutylate cycle	Pathway modules	Energy metabolism	Carbon fixation	(K01964+K15037+K15036) K15017 K15039 K15018 K15019 K15020 K05606 (K01848+K01849) (K15038,K15017) K14465 (K14466,K18861) K14534 K15016 K00626	0.0714286	FALSE	0.0714286	FALSE	NA	No enzymes unique to module	NA	K00626,K00626	24412024	K00626 is present in multiple modules: M00373/M00375/M00374/M00088/M00957/M00095/M00849
M00374	PR5	PR5	Dicarboxylate-hydroxybutyrate cycle	Pathway modules	Energy metabolism	Carbon fixation	(K00169+K00170+K00171+K00172) K01007 K01595 K00024 (K01677+K01678) (K00239+K00240-K00241-K18860) (K01902+K01903) (K15038,K15017) K14465 (K14467,K18861) K14534 K15016 K00626	0.307692	FALSE	0.307692	FALSE	NA	No enzymes unique to module	NA	K00239,K00240,K00240,K00241,K00626,K00626,K01595,K01902,K01903	4.16415e+30	K01903 is present in multiple modules: M00009/M00011/M00173/M00374/M00620/M00614,K00241 is present in multiple modules: M00009/M00011/M00173/M00376/M00374/M00149/M00613/M00614,K01902 is present in multiple modules: M00009/M00011/M00173/M00374/M00620/M00614,K00239 is present in multiple modules: M00009/M00011/M00173/M00376/M00374/M00149/M00613/M00614,K00626 is present in multiple modules: M00373/M…
M00377	PR5	PR5	Reductive acetyl-CoA pathway (Wood-Ljungdahl pathway)	Pathway modules	Energy metabolism	Carbon fixation	K00198 (K05299-K15022,K22015+K25123+K25124) K01938 K01491-K01500 K00297-K25007-K25008 K15023 K14138+K00197+K00194	0.428571	FALSE	0.428571	FALSE	NA	No enzymes unique to module	NA	K00297,K01491,K01938	219012471843	K01491 is present in multiple modules: M00377/M00140/M00618,K00297 is present in multiple modules: M00377/M00618,K01938 is present in multiple modules: M00377/M00140/M00618
M00579	PR5	PR5	Phosphate acetyltransferase-acetate kinase pathway, acetyl-CoA => acetate	Pathway modules	Energy metabolism	Carbon fixation	(K00625,K13788,K15024) K00925	1	TRUE	1	TRUE	NA	No enzymes unique to module	NA	K00925,K00925,K00925,K13788	3009250715533010	K13788 is present in multiple modules: M00579/M00617/M00618,K00925 is present in multiple modules: M00579/M00357/M00617/M00618
M00620	PR5	PR5	Incomplete reductive citrate cycle, acetyl-CoA => oxoglutarate	Pathway modules	Energy metabolism	Carbon fixation	(K00169+K00170+K00171+K00172) (K01959+K01960) K00024 (K01677+K01678) (K18209+K18210) (K01902+K01903) (K00174+K00175+K00176+K00177)	0.142857	FALSE	0.142857	FALSE	NA	No enzymes unique to module	NA	K01902,K01903	411412	K01903 is present in multiple modules: M00009/M00011/M00173/M00374/M00620/M00614,K01902 is present in multiple modules: M00009/M00011/M00173/M00374/M00620/M00614
M00357	PR5	PR5	Methanogenesis, acetate => methane	Pathway modules	Energy metabolism	Methane metabolism	((K00925 K00625),K01895) (K00193+K00197+K00194) (K00577+K00578+K00579+K00580+K00581-K00582-K00583+K00584) (K00399+K00401+K00402) (K22480+K22481+K22482,K03388+K03389+K03390,K08264+K08265,K03388+K03389+K03390+K14127+(K14126+K14128,K22516+K00125))	0.2	FALSE	0.2	FALSE	NA	No enzymes unique to module	NA	K00925,K00925,K00925,K01895	3009250715532100	K01895 is present in multiple modules: M00357/M00617,K00925 is present in multiple modules: M00579/M00357/M00617/M00618
M00346	PR5	PR5	Formaldehyde assimilation, serine pathway	Pathway modules	Energy metabolism	Methane metabolism	K00600 K00830 K00018 K11529 K01689 K01595 K00024 K08692+K14067 K08691	0.555556	FALSE	0.555556	FALSE	1	K00018	1	K00018,K00600,K00600,K00830,K01595,K01689	38,2796,1521,97,2187,1613	K01595 is present in multiple modules: M00168/M00172/M00171/M00170/M00173/M00374/M00346/M00614,K01689 is present in multiple modules: M00001/M00002/M00003/M00346,K00830 is present in multiple modules: M00532/M00346,K00600 is present in multiple modules: M00532/M00346/M00140/M00141
M00345	PR5	PR5	Formaldehyde assimilation, ribulose monophosphate pathway	Pathway modules	Energy metabolism	Methane metabolism	(((K08093,K13812) K08094),K13831) (K00850,K16370,K21071) K01624	0.666667	FALSE	0.666667	FALSE	NA	No enzymes unique to module	NA	K00850,K01624	22151759	K00850 is present in multiple modules: M00001/M00345,K01624 is present in multiple modules: M00001/M00003/M00165/M00167/M00345/M00344/M00611/M00612
M00344	PR5	PR5	Formaldehyde assimilation, xylulose monophosphate pathway	Pathway modules	Energy metabolism	Methane metabolism	K17100 K00863 K01624 K03841	0.5	FALSE	0.5	FALSE	NA	No enzymes unique to module	NA	K01624,K03841	1759,17	K03841 is present in multiple modules: M00003/M00165/M00167/M00344/M00611/M00612,K01624 is present in multiple modules: M00001/M00003/M00165/M00167/M00345/M00344/M00611/M00612
M00176	PR5	PR5	Assimilatory sulfate reduction, sulfate => H2S	Pathway modules	Energy metabolism	Sulfur metabolism	(((K13811,K00958+K00860,K00955+K00957,K00956+K00957+K00860) K00390),(K13811 K05907)) (K00380+K00381,K00392)	1	TRUE	1	TRUE	NA	No enzymes unique to module	NA	K00380,K00381,K00390,K00860,K00956,K00957	1107,1108,1109,4,2,1	K00381 is present in multiple modules: M00176/M00616,K00380 is present in multiple modules: M00176/M00616,K00957 is present in multiple modules: M00176/M00616,K00860 is present in multiple modules: M00176/M00616,K00390 is present in multiple modules: M00176/M00616,K00956 is present in multiple modules: M00176/M00616
M00145	PR5	PR5	NAD(P)H:quinone oxidoreductase, chloroplasts and cyanobacteria	Pathway modules	Energy metabolism	ATP synthesis	K05574+K05582+K05581+K05579+K05572+K05580+K05578+K05576+K05577+K05575+K05573-K05583-K05584-K05585	0	FALSE	0.0909091	FALSE	1	K05577	1	K05577	462	None
M00149	PR5	PR5	Succinate dehydrogenase, prokaryotes	Pathway modules	Energy metabolism	ATP synthesis	K00241+(K00242,K18859,K18860)+K00239+K00240	1	TRUE	1	TRUE	NA	No enzymes unique to module	NA	K00239,K00240,K00240,K00241,K00242	4164151058418410	K00239 is present in multiple modules: M00009/M00011/M00173/M00376/M00374/M00149/M00613/M00614,K00241 is present in multiple modules: M00009/M00011/M00173/M00376/M00374/M00149/M00613/M00614,K00242 is present in multiple modules: M00009/M00011/M00173/M00149/M00613/M00614,K00240 is present in multiple modules: M00009/M00011/M00173/M00376/M00374/M00149/M00613/M00614
M00150	PR5	PR5	Fumarate reductase, prokaryotes	Pathway modules	Energy metabolism	ATP synthesis	K00244+K00245+K00246+K00247	1	TRUE	1	TRUE	NA	No enzymes unique to module	NA	K00244,K00245,K00246,K00247	1059105810571050	K00246 is present in multiple modules: M00009/M00011/M00173/M00150/M00613/M00614,K00244 is present in multiple modules: M00009/M00011/M00173/M00150/M00613/M00614,K00245 is present in multiple modules: M00009/M00011/M00173/M00150/M00613/M00614,K00247 is present in multiple modules: M00009/M00011/M00173/M00150/M00613/M00614
M00151	PR5	PR5	Cytochrome bc1 complex respiratory unit	Pathway modules	Energy metabolism	ATP synthesis	((K00412+K00413,K00410)+K00411),K03886+K03887+K03888,K03890+K03891+K03889	1	TRUE	1	TRUE	NA	No enzymes unique to module	NA	K00411,K00412,K00413	153154155	K00413 is present in multiple modules: M00151/M00152,K00411 is present in multiple modules: M00151/M00152,K00412 is present in multiple modules: M00151/M00152
M00152	PR5	PR5	Cytochrome bc1 complex	Pathway modules	Energy metabolism	ATP synthesis	K00411+K00412+K00413+K00414+K00415+K00416+K00417+K00418+K00419+K00420	0	FALSE	0.3	FALSE	NA	No enzymes unique to module	NA	K00411,K00412,K00413	153154155	K00413 is present in multiple modules: M00151/M00152,K00411 is present in multiple modules: M00151/M00152,K00412 is present in multiple modules: M00151/M00152
M00154	PR5	PR5	Cytochrome c oxidase	Pathway modules	Energy metabolism	ATP synthesis	(K02257+K02262+K02256+K02261+K02263+K02264+K02265+K02266+K02267+K02268+K02270-K02271+K02272-K02273+K02258+K02259+K02260)	0	FALSE	0.2	FALSE	1	K02257,K02258,K02259	1,1,1	K02257,K02258,K02259	284228482843	None
M00155	PR5	PR5	Cytochrome c oxidase, prokaryotes	Pathway modules	Energy metabolism	ATP synthesis	K02275+(K02274+K02276,K15408)-K02277	1	TRUE	1	TRUE	1	K02274,K02275,K02276	1,1,1	K02274,K02275,K02276	284928502847	None
M00153	PR5	PR5	Cytochrome bd ubiquinol oxidase	Pathway modules	Energy metabolism	ATP synthesis	K00425+K00426+(K00424,K22501)	1	TRUE	1	TRUE	1	K00424,K00425,K00426	1,3,3	K00424,K00425,K00425,K00425,K00426,K00426,K00426	2.9623e+25	None
M00156	PR5	PR5	Cytochrome c oxidase, cbb3-type	Pathway modules	Energy metabolism	ATP synthesis	((K00404+K00405,K15862)+K00407+K00406)	1	TRUE	1	TRUE	1	K00404,K00405,K00406,K00407	1,1,1,1	K00404,K00405,K00406,K00407	2053205220502050	None
M00157	PR5	PR5	F-type ATPase, prokaryotes and chloroplasts	Pathway modules	Energy metabolism	ATP synthesis	K02111+K02112+K02113+K02114+K02115+K02108+K02109+K02110	1	TRUE	1	TRUE	1	K02108,K02109,K02110,K02111,K02112,K02113,K02114,K02115	1,1,1,1,1,1,1,1	K02108,K02109,K02110,K02111,K02112,K02113,K02114,K02115	1.92919e+31	None
M00082	PR5	PR5	Fatty acid biosynthesis, initiation	Pathway modules	Lipid metabolism	Fatty acid metabolism	(K11262,(K02160+K01961,K11263)+(K01962+K01963,K18472)) (K00665,K00667+K00668,K11533,(K00645 (K00648,K18473)))	1	TRUE	1	TRUE	1	K00648	2	K00645,K00648,K00648,K01961,K01962,K01963,K02160	1.86124e+27	K01962 is present in multiple modules: M00376/M00082/M00613,K01963 is present in multiple modules: M00376/M00082/M00613,K00645 is present in multiple modules: M00082/M00873/M00874,K02160 is present in multiple modules: M00376/M00082/M00613,K01961 is present in multiple modules: M00376/M00082/M00613
M00083	PR5	PR5	Fatty acid biosynthesis, elongation	Pathway modules	Lipid metabolism	Fatty acid metabolism	K00665,(K00667 K00668),K11533,((K00647,K09458) K00059 (K02372,K01716,K16363) (K00208,K02371,K10780,K00209))	1	TRUE	1	TRUE	1	K00209,K01716	1,1	K00059,K00059,K00059,K00059,K00208,K00209,K00647,K01716,K02372,K09458	2.50424e+38	K09458 is present in multiple modules: M00083/M00873/M00874/M00572,K02372 is present in multiple modules: M00083/M00572,K00059 is present in multiple modules: M00083/M00874/M00572,K00208 is present in multiple modules: M00083/M00572,K00647 is present in multiple modules: M00083/M00572
M00873	PR5	PR5	Fatty acid biosynthesis in mitochondria, animals	Pathway modules	Lipid metabolism	Fatty acid metabolism	K18660 K03955+K00645 K09458 K11539+K13370 K22540 K07512	0.166667	FALSE	0.25	FALSE	NA	No enzymes unique to module	NA	K00645,K09458	18611858	K09458 is present in multiple modules: M00083/M00873/M00874/M00572,K00645 is present in multiple modules: M00082/M00873/M00874
M00874	PR5	PR5	Fatty acid biosynthesis in mitochondria, fungi	Pathway modules	Lipid metabolism	Fatty acid metabolism	K11262 K03955+K00645 K09458 K00059 K22541 K07512	0.333333	FALSE	0.416667	FALSE	NA	No enzymes unique to module	NA	K00059,K00059,K00059,K00059,K00645,K09458	2.50424e+23	K09458 is present in multiple modules: M00083/M00873/M00874/M00572,K00645 is present in multiple modules: M00082/M00873/M00874,K00059 is present in multiple modules: M00083/M00874/M00572
M00086	PR5	PR5	beta-Oxidation, acyl-CoA synthesis	Pathway modules	Lipid metabolism	Fatty acid metabolism	K01897,K15013	1	TRUE	1	TRUE	1	K01897	4	K01897,K01897,K01897,K01897	533955611531	None
M00087	PR5	PR5	beta-Oxidation	Pathway modules	Lipid metabolism	Fatty acid metabolism	(K00232,K00249,K00255,K06445,K09479) (((K01692,K07511,K13767) (K00022,K07516)),K01825,K01782,K07514,K07515,K10527) (K00632,K07508,K07509,K07513)	1	TRUE	1	TRUE	1	K00632,K06445	1,2	K00632,K01692,K01782,K01825,K06445,K06445	2.02412e+22	K01825 is present in multiple modules: M00087/M00957,K01782 is present in multiple modules: M00087/M00957,K01692 is present in multiple modules: M00087/M00957/M00878
M00088	PR5	PR5	Ketone body biosynthesis, acetyl-CoA => acetoacetate/3-hydroxybutyrate/acetone	Pathway modules	Lipid metabolism	Lipid metabolism	K00626 K01641 K01640 K00019 K01574	0.4	FALSE	0.4	FALSE	1	K00019	1	K00019,K00626,K00626	70524412024	K00626 is present in multiple modules: M00373/M00375/M00374/M00088/M00957/M00095/M00849
M00089	PR5	PR5	Triacylglycerol biosynthesis	Pathway modules	Lipid metabolism	Lipid metabolism	(K00629,K13506,K13507,K00630,K13508) (K00655,K13509,K13523,K19007,K13513,K13517,K13519,K14674,K22831) (K01080,K15728,K18693) (K11155,K11160,K14456,K22848,K22849)	0.25	FALSE	0.25	FALSE	1	K00655	2	K00655,K00655	811229	None
M00098	PR5	PR5	Acylglycerol degradation	Pathway modules	Lipid metabolism	Lipid metabolism	(K01046,K12298,K16816,K13534,K14073,K14074,K14075,K14076,K22283,K14452,K22284,K14674,K14675,K17900) (K01054,K25824)	0.5	FALSE	0.5	FALSE	1	K01046	1	K01046	1851	None
M00093	PR5	PR5	Phosphatidylethanolamine (PE) biosynthesis, PA => PS => PE	Pathway modules	Lipid metabolism	Lipid metabolism	K00981 (K00998,K17103) K01613	1	TRUE	1	TRUE	1	K00981,K00998,K01613	1,1,1	K00981,K00998,K01613	246916611064	None
M00048	PR5	PR5	De novo purine biosynthesis, PRPP + glutamine => IMP	Pathway modules	Nucleotide metabolism	Purine metabolism	K00764 (K01945,K11787,K11788,K13713) (K00601,K11175,K08289,K11787,K01492) (K01952,(K23269+K23264+K23265),(K23270+K23265)) (K01933,K11787,K11788 (K01587,K11808,K01589 K01588)) (K01923,K01587,K13713) K01756 (K00602,(K01492,K06863 K11176))	1	TRUE	1	TRUE	1	K00602,K00764,K01588,K01589,K01923,K01933,K01945,K01952,K11175	1,1,1,1,1,1,1,1,1	K00602,K00764,K01588,K01589,K01756,K01923,K01933,K01945,K01952,K11175	2.11513e+38	K01756 is present in multiple modules: M00048/M00049
M00049	PR5	PR5	Adenine ribonucleotide biosynthesis, IMP => ADP,ATP	Pathway modules	Nucleotide metabolism	Purine metabolism	K01939 K01756 (K00939,K18532,K18533,K00944) K00940	1	TRUE	1	TRUE	1	K00939,K01939	1,1	K00939,K00940,K01756,K01939	842115529701078	K01756 is present in multiple modules: M00048/M00049,K00940 is present in multiple modules: M00049/M00050/M00053/M00052/M00938
M00050	PR5	PR5	Guanine ribonucleotide biosynthesis, IMP => GDP,GTP	Pathway modules	Nucleotide metabolism	Purine metabolism	K00088 K01951 K00942 (K00940,K18533)	1	TRUE	1	TRUE	1	K00088,K00942,K01951	1,1,2	K00088,K00940,K00942,K01951,K01951	1.16612e+18	K00940 is present in multiple modules: M00049/M00050/M00053/M00052/M00938
M00053	PR5	PR5	Deoxyribonucleotide biosynthesis, ADP/GDP/CDP/UDP => dATP/dGTP/dCTP/dUTP	Pathway modules	Nucleotide metabolism	Purine metabolism	(K00525+K00526,K10807+K10808) (K00940,K18533)	1	TRUE	1	TRUE	NA	No enzymes unique to module	NA	K00525,K00526,K00940	3133141155	K00526 is present in multiple modules: M00053/M00938,K00525 is present in multiple modules: M00053/M00938,K00940 is present in multiple modules: M00049/M00050/M00053/M00052/M00938
M00958	PR5	PR5	Adenine ribonucleotide degradation, AMP => Urate	Pathway modules	Nucleotide metabolism	Purine metabolism	((K01490 (K01081,K19970,K03787,K18550)),((K01081,K19970,K11751,K03787,K02566,K08693) (K01488,K19572,K05810))) (K03783,K03784,K09913,K05810) (K00106,K00087+K13479+K13480,K13481+K13482,K11177+K11178+K13483)	0.666667	FALSE	0.75	TRUE	1	K01488	1	K01488,K03784,K03787,K05810,K11751,K11751	1.28325e+21	K05810 is present in multiple modules: M00958/M00959/M00034,K03784 is present in multiple modules: M00958/M00959,K03787 is present in multiple modules: M00958/M00959,K11751 is present in multiple modules: M00958/M00959
[truncated: 9,085 more rows]

## Sheet: presence and absense
item	AL184_T	AR647	BHN	DSM_16359_T	DSM_18182_T	DSM_19052	DSM_8285	DV	ES_052	IB282	IB560	IB868	IB870	IC202	JCM_14472_T	KP_1	M318	MA351	MA421	MA440	MA607	ML198	ML277	ML318	ML323	ML328A	ML331	PL1_002	PL1_003A	PL1_006	PL1_015	PL1_016	PL1_017	PL1_026	PL1_028	PR5	PR6	PR919	PRJEB21454	S10B	S35_T	TGB10	TGB11	TGB19	TGB4	YCSC6
[truncated: 8,300 more rows]

[truncated: 4 more sheets: COG20 Cat, functional bins , All enzyme hits , HMM-PhaZ-Hits]
